# Supplementary material for: A reference profile-free deconvolution method to infer cancer cell-intrinsic subtypes and tumor-type-specific stromal profiles
Source: Genome Med. 2020 Feb 28;12:24. doi: 10.1186/s13073-020-0720-0 (PMC7049190; doi:10.1186/s13073-020-0720-0)
Supplement: Supplementary file 3 — Additional file 3 Table S3. Subtype annotation of samples in 13 TCGA datasets by DeClust or TCGA. [file 13073_2020_720_MOESM3_ESM.xlsx]

## Sheet: Additional file 3
Table S3 Subtype annotation of samples in 13 TCGA datasets by DeClust or TCGA
dataset	sampleID	DeClust_subtype	TCGA_subtype
BLCA	TCGA-2F-A9KO	luminal-papillary	luminal-infiltrated
BLCA	TCGA-2F-A9KP	luminal|luminal-infiltrated	luminal-papillary
BLCA	TCGA-2F-A9KQ	luminal-papillary	luminal-papillary
BLCA	TCGA-2F-A9KR	luminal-papillary	luminal-papillary
BLCA	TCGA-2F-A9KT	basal-squamous_1	luminal-papillary
BLCA	TCGA-2F-A9KW	luminal|luminal-infiltrated	luminal
BLCA	TCGA-4Z-AA7M	luminal|luminal-infiltrated	luminal-papillary
BLCA	TCGA-4Z-AA7N	luminal-papillary	luminal-infiltrated
BLCA	TCGA-4Z-AA7O	luminal-papillary	luminal-papillary
BLCA	TCGA-4Z-AA7Q	basal-squamous_1	basal-squamous
BLCA	TCGA-4Z-AA7R	luminal|luminal-infiltrated	neuronal
BLCA	TCGA-4Z-AA7S	luminal-papillary	luminal-papillary
BLCA	TCGA-4Z-AA7W	basal-squamous_1	basal-squamous
BLCA	TCGA-4Z-AA7Y	luminal-papillary	luminal-papillary
BLCA	TCGA-4Z-AA80	luminal|luminal-infiltrated	luminal-papillary
BLCA	TCGA-4Z-AA81	basal-squamous_1	basal-squamous
BLCA	TCGA-4Z-AA82	basal-squamous_2	basal-squamous
BLCA	TCGA-4Z-AA83	luminal-papillary	luminal-papillary
BLCA	TCGA-4Z-AA84	basal-squamous_1	basal-squamous
BLCA	TCGA-4Z-AA86	basal-squamous_2	basal-squamous
BLCA	TCGA-4Z-AA87	luminal|luminal-infiltrated	luminal-infiltrated
BLCA	TCGA-4Z-AA89	luminal-papillary	luminal-papillary
BLCA	TCGA-5N-A9KI	basal-squamous_1	luminal-infiltrated
BLCA	TCGA-5N-A9KM	luminal-papillary	luminal-infiltrated
BLCA	TCGA-BL-A0C8	luminal|luminal-infiltrated	luminal
BLCA	TCGA-BL-A13I	luminal-papillary	basal-squamous
BLCA	TCGA-BL-A13J	basal-squamous_1	luminal-infiltrated
BLCA	TCGA-BL-A3JM	neuronal	neuronal
BLCA	TCGA-BL-A5ZZ	basal-squamous_2	basal-squamous
BLCA	TCGA-BT-A0S7	basal-squamous_2	neuronal
BLCA	TCGA-BT-A0YX	basal-squamous_2	basal-squamous
BLCA	TCGA-BT-A20J	neuronal	basal-squamous
BLCA	TCGA-BT-A20N	basal-squamous_1	luminal-papillary
BLCA	TCGA-BT-A20O	luminal-papillary	basal-squamous
BLCA	TCGA-BT-A20P	luminal-papillary	luminal-papillary
BLCA	TCGA-BT-A20Q	luminal-papillary	luminal-infiltrated
BLCA	TCGA-BT-A20R	luminal|luminal-infiltrated	luminal-infiltrated
BLCA	TCGA-BT-A20T	luminal-papillary	luminal-infiltrated
BLCA	TCGA-BT-A20U	basal-squamous_2	basal-squamous
BLCA	TCGA-BT-A20V	basal-squamous_1	basal-squamous
BLCA	TCGA-BT-A20W	luminal|luminal-infiltrated	luminal
BLCA	TCGA-BT-A20X	basal-squamous_2	basal-squamous
BLCA	TCGA-BT-A2LA	neuronal	neuronal
BLCA	TCGA-BT-A2LB	luminal-papillary	luminal-infiltrated
BLCA	TCGA-BT-A2LD	basal-squamous_1	basal-squamous
BLCA	TCGA-BT-A3PH	basal-squamous_1	luminal
BLCA	TCGA-BT-A3PJ	basal-squamous_2	basal-squamous
BLCA	TCGA-BT-A3PK	basal-squamous_2	basal-squamous
BLCA	TCGA-BT-A42C	luminal-papillary	luminal-papillary
BLCA	TCGA-BT-A42E	basal-squamous_2	basal-squamous
BLCA	TCGA-BT-A42F	basal-squamous_2	basal-squamous
BLCA	TCGA-C4-A0EZ	neuronal	neuronal
BLCA	TCGA-C4-A0F0	basal-squamous_2	basal-squamous
BLCA	TCGA-C4-A0F1	basal-squamous_2	basal-squamous
BLCA	TCGA-C4-A0F6	luminal|luminal-infiltrated	luminal
BLCA	TCGA-C4-A0F7	basal-squamous_2	neuronal
BLCA	TCGA-CF-A1HR	luminal-papillary	luminal-papillary
BLCA	TCGA-CF-A1HS	basal-squamous_2	basal-squamous
BLCA	TCGA-CF-A27C	luminal-papillary	luminal-papillary
BLCA	TCGA-CF-A3MF	luminal-papillary	luminal-papillary
BLCA	TCGA-CF-A3MG	luminal-papillary	luminal-papillary
BLCA	TCGA-CF-A3MH	luminal-papillary	luminal-papillary
BLCA	TCGA-CF-A3MI	luminal-papillary	luminal-papillary
BLCA	TCGA-CF-A47S	luminal-papillary	luminal-papillary
BLCA	TCGA-CF-A47T	luminal-papillary	luminal-papillary
BLCA	TCGA-CF-A47V	luminal-papillary	luminal-papillary
BLCA	TCGA-CF-A47W	luminal-papillary	luminal-papillary
BLCA	TCGA-CF-A47X	luminal-papillary	luminal-papillary
BLCA	TCGA-CF-A47Y	luminal-papillary	luminal-papillary
BLCA	TCGA-CF-A5U8	luminal-papillary	luminal-papillary
BLCA	TCGA-CF-A5UA	luminal-papillary	luminal-papillary
BLCA	TCGA-CF-A7I0	luminal-papillary	luminal-papillary
BLCA	TCGA-CF-A8HX	luminal-papillary	luminal-papillary
BLCA	TCGA-CF-A8HY	luminal-papillary	luminal-papillary
BLCA	TCGA-CF-A9FF	luminal-papillary	luminal-papillary
BLCA	TCGA-CF-A9FH	luminal-papillary	luminal-papillary
BLCA	TCGA-CF-A9FL	luminal-papillary	luminal-papillary
BLCA	TCGA-CF-A9FM	luminal-papillary	luminal-papillary
BLCA	TCGA-CU-A0YN	basal-squamous_2	basal-squamous
BLCA	TCGA-CU-A0YO	luminal-papillary	luminal-infiltrated
BLCA	TCGA-CU-A0YR	luminal|luminal-infiltrated	luminal-infiltrated
BLCA	TCGA-CU-A3KJ	basal-squamous_2	basal-squamous
BLCA	TCGA-CU-A3QU	luminal|luminal-infiltrated	luminal-papillary
BLCA	TCGA-CU-A3YL	luminal-papillary	luminal-papillary
BLCA	TCGA-CU-A5W6	luminal|luminal-infiltrated	luminal-papillary
BLCA	TCGA-CU-A72E	basal-squamous_2	basal-squamous
BLCA	TCGA-DK-A1A3	luminal|luminal-infiltrated	luminal-infiltrated
BLCA	TCGA-DK-A1A5	basal-squamous_1	luminal-infiltrated
BLCA	TCGA-DK-A1A6	luminal|luminal-infiltrated	luminal-infiltrated
BLCA	TCGA-DK-A1A7	luminal|luminal-infiltrated	luminal
BLCA	TCGA-DK-A1AA	luminal-papillary	luminal-papillary
BLCA	TCGA-DK-A1AB	basal-squamous_2	basal-squamous
BLCA	TCGA-DK-A1AC	luminal|luminal-infiltrated	luminal-infiltrated
BLCA	TCGA-DK-A1AD	luminal|luminal-infiltrated	luminal
BLCA	TCGA-DK-A1AE	basal-squamous_2	basal-squamous
BLCA	TCGA-DK-A1AF	luminal-papillary	luminal-infiltrated
BLCA	TCGA-DK-A1AG	luminal-papillary	luminal-papillary
BLCA	TCGA-DK-A2HX	basal-squamous_1	luminal-infiltrated
BLCA	TCGA-DK-A2I1	luminal|luminal-infiltrated	luminal-infiltrated
BLCA	TCGA-DK-A2I2	basal-squamous_2	basal-squamous
BLCA	TCGA-DK-A2I4	basal-squamous_1	basal-squamous
BLCA	TCGA-DK-A2I6	basal-squamous_1	basal-squamous
BLCA	TCGA-DK-A3IK	luminal|luminal-infiltrated	luminal
BLCA	TCGA-DK-A3IL	luminal|luminal-infiltrated	luminal
BLCA	TCGA-DK-A3IM	basal-squamous_2	basal-squamous
BLCA	TCGA-DK-A3IN	basal-squamous_1	basal-squamous
BLCA	TCGA-DK-A3IQ	basal-squamous_1	luminal-infiltrated
BLCA	TCGA-DK-A3IS	luminal-papillary	luminal-papillary
BLCA	TCGA-DK-A3IT	basal-squamous_1	luminal-infiltrated
BLCA	TCGA-DK-A3IU	basal-squamous_1	basal-squamous
BLCA	TCGA-DK-A3IV	luminal|luminal-infiltrated	luminal-papillary
BLCA	TCGA-DK-A3WW	basal-squamous_2	basal-squamous
BLCA	TCGA-DK-A3WX	basal-squamous_2	basal-squamous
BLCA	TCGA-DK-A3WY	neuronal	basal-squamous
BLCA	TCGA-DK-A3X1	luminal|luminal-infiltrated	luminal-papillary
BLCA	TCGA-DK-A3X2	basal-squamous_1	luminal-papillary
BLCA	TCGA-DK-A6AV	luminal|luminal-infiltrated	luminal-papillary
BLCA	TCGA-DK-A6AW	luminal-papillary	luminal-papillary
BLCA	TCGA-DK-A6B0	luminal-papillary	luminal-papillary
BLCA	TCGA-DK-A6B1	luminal|luminal-infiltrated	luminal-papillary
BLCA	TCGA-DK-A6B2	luminal|luminal-infiltrated	luminal-infiltrated
BLCA	TCGA-DK-A6B5	basal-squamous_1	basal-squamous
BLCA	TCGA-DK-A6B6	luminal|luminal-infiltrated	luminal-papillary
BLCA	TCGA-DK-AA6L	basal-squamous_1	basal-squamous
BLCA	TCGA-DK-AA6M	basal-squamous_1	basal-squamous
BLCA	TCGA-DK-AA6P	luminal|luminal-infiltrated	luminal-papillary
BLCA	TCGA-DK-AA6Q	basal-squamous_2	basal-squamous
BLCA	TCGA-DK-AA6R	basal-squamous_2	basal-squamous
BLCA	TCGA-DK-AA6S	basal-squamous_1	basal-squamous
BLCA	TCGA-DK-AA6T	luminal|luminal-infiltrated	luminal-infiltrated
BLCA	TCGA-DK-AA6U	luminal|luminal-infiltrated	luminal-papillary
BLCA	TCGA-DK-AA6W	neuronal	neuronal
BLCA	TCGA-DK-AA6X	luminal-papillary	luminal-infiltrated
BLCA	TCGA-DK-AA71	luminal|luminal-infiltrated	luminal-papillary
BLCA	TCGA-DK-AA74	basal-squamous_2	basal-squamous
BLCA	TCGA-DK-AA75	luminal|luminal-infiltrated	luminal-papillary
BLCA	TCGA-DK-AA76	luminal|luminal-infiltrated	luminal-papillary
BLCA	TCGA-DK-AA77	luminal-papillary	luminal-papillary
BLCA	TCGA-E5-A2PC	basal-squamous_2	basal-squamous
BLCA	TCGA-E5-A4TZ	basal-squamous_2	luminal-papillary
BLCA	TCGA-E5-A4U1	luminal|luminal-infiltrated	luminal-papillary
BLCA	TCGA-E7-A3X6	luminal-papillary	basal-squamous
BLCA	TCGA-E7-A3Y1	luminal-papillary	luminal-papillary
BLCA	TCGA-E7-A4IJ	luminal|luminal-infiltrated	luminal-papillary
BLCA	TCGA-E7-A4XJ	luminal-papillary	luminal-papillary
BLCA	TCGA-E7-A519	luminal-papillary	luminal-papillary
BLCA	TCGA-E7-A541	luminal-papillary	luminal-papillary
BLCA	TCGA-E7-A5KE	luminal|luminal-infiltrated	luminal-papillary
BLCA	TCGA-E7-A5KF	luminal-papillary	luminal-papillary
BLCA	TCGA-E7-A677	luminal-papillary	luminal-papillary
BLCA	TCGA-E7-A678	luminal-papillary	luminal-papillary
BLCA	TCGA-E7-A6MD	luminal-papillary	luminal-infiltrated
BLCA	TCGA-E7-A6ME	neuronal	luminal-papillary
BLCA	TCGA-E7-A6MF	luminal-papillary	luminal-papillary
BLCA	TCGA-E7-A7DU	luminal-papillary	luminal-papillary
BLCA	TCGA-E7-A7DV	basal-squamous_1	basal-squamous
BLCA	TCGA-E7-A7PW	luminal|luminal-infiltrated	luminal-papillary
BLCA	TCGA-E7-A7XN	basal-squamous_2	basal-squamous
BLCA	TCGA-E7-A85H	luminal|luminal-infiltrated	luminal-infiltrated
BLCA	TCGA-E7-A8O7	luminal-papillary	luminal-papillary
BLCA	TCGA-E7-A8O8	luminal-papillary	luminal-papillary
BLCA	TCGA-E7-A97P	basal-squamous_2	basal-squamous
BLCA	TCGA-E7-A97Q	luminal|luminal-infiltrated	luminal
BLCA	TCGA-FD-A3B3	basal-squamous_2	basal-squamous
BLCA	TCGA-FD-A3B4	basal-squamous_2	basal-squamous
BLCA	TCGA-FD-A3B5	basal-squamous_2	basal-squamous
BLCA	TCGA-FD-A3B6	basal-squamous_1	basal-squamous
BLCA	TCGA-FD-A3B7	basal-squamous_2	basal-squamous
BLCA	TCGA-FD-A3B8	basal-squamous_2	basal-squamous
BLCA	TCGA-FD-A3N5	basal-squamous_2	basal-squamous
BLCA	TCGA-FD-A3N6	basal-squamous_2	basal-squamous
BLCA	TCGA-FD-A3NA	luminal|luminal-infiltrated	basal-squamous
BLCA	TCGA-FD-A3SJ	luminal|luminal-infiltrated	luminal
BLCA	TCGA-FD-A3SL	luminal|luminal-infiltrated	luminal-infiltrated
BLCA	TCGA-FD-A3SM	basal-squamous_1	luminal-infiltrated
BLCA	TCGA-FD-A3SN	basal-squamous_1	basal-squamous
BLCA	TCGA-FD-A3SO	basal-squamous_2	basal-squamous
BLCA	TCGA-FD-A3SP	basal-squamous_1	basal-squamous
BLCA	TCGA-FD-A3SQ	luminal-papillary	luminal-infiltrated
BLCA	TCGA-FD-A3SR	luminal|luminal-infiltrated	luminal-infiltrated
BLCA	TCGA-FD-A3SS	basal-squamous_1	basal-squamous
BLCA	TCGA-FD-A43N	luminal|luminal-infiltrated	luminal
BLCA	TCGA-FD-A43P	luminal|luminal-infiltrated	luminal-infiltrated
BLCA	TCGA-FD-A43S	luminal-papillary	luminal-infiltrated
BLCA	TCGA-FD-A43U	luminal|luminal-infiltrated	luminal-infiltrated
BLCA	TCGA-FD-A43X	luminal-papillary	luminal-papillary
BLCA	TCGA-FD-A43Y	basal-squamous_2	basal-squamous
BLCA	TCGA-FD-A5BR	luminal-papillary	luminal-infiltrated
BLCA	TCGA-FD-A5BS	luminal|luminal-infiltrated	basal-squamous
BLCA	TCGA-FD-A5BT	basal-squamous_1	basal-squamous
BLCA	TCGA-FD-A5BU	basal-squamous_2	basal-squamous
BLCA	TCGA-FD-A5BV	luminal|luminal-infiltrated	luminal-papillary
BLCA	TCGA-FD-A5BX	luminal-papillary	basal-squamous
BLCA	TCGA-FD-A5BY	basal-squamous_2	basal-squamous
BLCA	TCGA-FD-A5BZ	luminal|luminal-infiltrated	luminal-infiltrated
BLCA	TCGA-FD-A5C0	basal-squamous_1	luminal-infiltrated
BLCA	TCGA-FD-A5C1	basal-squamous_1	basal-squamous
BLCA	TCGA-FD-A62N	basal-squamous_1	basal-squamous
BLCA	TCGA-FD-A62O	luminal-papillary	luminal-papillary
BLCA	TCGA-FD-A62P	basal-squamous_1	luminal-infiltrated
BLCA	TCGA-FD-A62S	basal-squamous_2	basal-squamous
BLCA	TCGA-FD-A6TA	luminal-papillary	luminal-infiltrated
BLCA	TCGA-FD-A6TB	luminal|luminal-infiltrated	luminal-infiltrated
BLCA	TCGA-FD-A6TC	basal-squamous_1	luminal-infiltrated
BLCA	TCGA-FD-A6TD	basal-squamous_1	basal-squamous
BLCA	TCGA-FD-A6TE	basal-squamous_1	luminal-papillary
BLCA	TCGA-FD-A6TF	basal-squamous_1	luminal-infiltrated
BLCA	TCGA-FD-A6TG	luminal|luminal-infiltrated	luminal-infiltrated
BLCA	TCGA-FD-A6TH	basal-squamous_1	basal-squamous
BLCA	TCGA-FD-A6TI	luminal-papillary	luminal-papillary
BLCA	TCGA-FD-A6TK	basal-squamous_1	basal-squamous
BLCA	TCGA-FJ-A3Z7	luminal|luminal-infiltrated	neuronal
BLCA	TCGA-FJ-A3Z9	luminal-papillary	luminal-papillary
BLCA	TCGA-FJ-A3ZE	luminal|luminal-infiltrated	luminal-papillary
BLCA	TCGA-FJ-A3ZF	luminal|luminal-infiltrated	luminal-papillary
BLCA	TCGA-FJ-A871	neuronal	neuronal
BLCA	TCGA-FT-A3EE	basal-squamous_1	basal-squamous
BLCA	TCGA-FT-A61P	basal-squamous_1	basal-squamous
BLCA	TCGA-G2-A2EC	luminal-papillary	luminal-infiltrated
BLCA	TCGA-G2-A2EF	basal-squamous_2	basal-squamous
BLCA	TCGA-G2-A2EJ	basal-squamous_2	basal-squamous
BLCA	TCGA-G2-A2EK	luminal-papillary	luminal-papillary
BLCA	TCGA-G2-A2EL	neuronal	neuronal
BLCA	TCGA-G2-A2EO	luminal-papillary	luminal-infiltrated
BLCA	TCGA-G2-A2ES	basal-squamous_2	basal-squamous
BLCA	TCGA-G2-A3IB	basal-squamous_2	basal-squamous
BLCA	TCGA-G2-A3IE	luminal|luminal-infiltrated	luminal-papillary
BLCA	TCGA-G2-A3VY	luminal|luminal-infiltrated	luminal-papillary
BLCA	TCGA-G2-AA3B	luminal|luminal-infiltrated	luminal-papillary
BLCA	TCGA-G2-AA3C	basal-squamous_2	basal-squamous
BLCA	TCGA-G2-AA3D	luminal|luminal-infiltrated	luminal-papillary
BLCA	TCGA-G2-AA3F	luminal|luminal-infiltrated	luminal-papillary
BLCA	TCGA-GC-A3BM	luminal-papillary	luminal-papillary
BLCA	TCGA-GC-A3I6	basal-squamous_2	basal-squamous
BLCA	TCGA-GC-A3OO	luminal-papillary	luminal-infiltrated
BLCA	TCGA-GC-A3RB	basal-squamous_1	luminal-papillary
BLCA	TCGA-GC-A3RC	basal-squamous_2	basal-squamous
BLCA	TCGA-GC-A3RD	luminal|luminal-infiltrated	luminal-papillary
BLCA	TCGA-GC-A3WC	basal-squamous_2	basal-squamous
BLCA	TCGA-GC-A3YS	basal-squamous_2	basal-squamous
BLCA	TCGA-GC-A4ZW	neuronal	luminal-papillary
BLCA	TCGA-GC-A6I1	basal-squamous_2	basal-squamous
BLCA	TCGA-GC-A6I3	luminal|luminal-infiltrated	luminal-infiltrated
BLCA	TCGA-GD-A2C5	luminal|luminal-infiltrated	luminal
BLCA	TCGA-GD-A3OP	luminal-papillary	luminal-infiltrated
BLCA	TCGA-GD-A3OQ	basal-squamous_1	basal-squamous
BLCA	TCGA-GD-A3OS	neuronal	neuronal
BLCA	TCGA-GD-A6C6	luminal|luminal-infiltrated	luminal-papillary
BLCA	TCGA-GD-A76B	luminal|luminal-infiltrated	luminal-papillary
BLCA	TCGA-GU-A42P	luminal|luminal-infiltrated	luminal-papillary
BLCA	TCGA-GU-A42Q	basal-squamous_2	basal-squamous
BLCA	TCGA-GU-A42R	luminal-papillary	luminal-papillary
BLCA	TCGA-GU-A762	basal-squamous_2	basal-squamous
BLCA	TCGA-GU-A763	luminal-papillary	luminal-papillary
BLCA	TCGA-GU-A764	basal-squamous_1	basal-squamous
BLCA	TCGA-GU-A766	basal-squamous_2	basal-squamous
BLCA	TCGA-GU-A767	luminal|luminal-infiltrated	luminal
BLCA	TCGA-GU-AATO	basal-squamous_1	luminal-infiltrated
BLCA	TCGA-GU-AATP	luminal|luminal-infiltrated	luminal-infiltrated
BLCA	TCGA-GU-AATQ	basal-squamous_2	basal-squamous
BLCA	TCGA-GV-A3JV	luminal|luminal-infiltrated	luminal
BLCA	TCGA-GV-A3JW	luminal|luminal-infiltrated	luminal-papillary
BLCA	TCGA-GV-A3JX	luminal|luminal-infiltrated	luminal-papillary
BLCA	TCGA-GV-A3JZ	luminal|luminal-infiltrated	neuronal
BLCA	TCGA-GV-A3QF	luminal|luminal-infiltrated	luminal-papillary
BLCA	TCGA-GV-A3QG	luminal|luminal-infiltrated	basal-squamous
BLCA	TCGA-GV-A3QH	luminal|luminal-infiltrated	luminal-papillary
BLCA	TCGA-GV-A3QI	neuronal	luminal-papillary
BLCA	TCGA-GV-A3QK	luminal-papillary	luminal-papillary
BLCA	TCGA-GV-A40E	basal-squamous_1	basal-squamous
BLCA	TCGA-GV-A40G	luminal|luminal-infiltrated	luminal-papillary
BLCA	TCGA-GV-A6ZA	luminal-papillary	luminal-papillary
BLCA	TCGA-H4-A2HO	luminal|luminal-infiltrated	luminal-papillary
BLCA	TCGA-H4-A2HQ	luminal|luminal-infiltrated	luminal-papillary
BLCA	TCGA-HQ-A2OE	luminal|luminal-infiltrated	luminal-papillary
BLCA	TCGA-HQ-A2OF	neuronal	luminal-papillary
BLCA	TCGA-HQ-A5ND	basal-squamous_2	basal-squamous
BLCA	TCGA-HQ-A5NE	basal-squamous_1	basal-squamous
BLCA	TCGA-K4-A3WS	luminal|luminal-infiltrated	luminal-infiltrated
BLCA	TCGA-K4-A3WU	luminal|luminal-infiltrated	luminal-infiltrated
BLCA	TCGA-K4-A3WV	neuronal	neuronal
BLCA	TCGA-K4-A4AB	luminal-papillary	luminal-infiltrated
BLCA	TCGA-K4-A4AC	basal-squamous_2	basal-squamous
BLCA	TCGA-K4-A54R	basal-squamous_1	luminal-infiltrated
BLCA	TCGA-K4-A5RH	neuronal	basal-squamous
BLCA	TCGA-K4-A5RI	basal-squamous_2	basal-squamous
BLCA	TCGA-K4-A5RJ	neuronal	basal-squamous
BLCA	TCGA-K4-A6FZ	basal-squamous_2	basal-squamous
BLCA	TCGA-K4-A6MB	luminal|luminal-infiltrated	luminal
BLCA	TCGA-K4-A83P	luminal|luminal-infiltrated	luminal-infiltrated
BLCA	TCGA-K4-AAQO	luminal|luminal-infiltrated	luminal-infiltrated
BLCA	TCGA-KQ-A41N	luminal|luminal-infiltrated	luminal-papillary
BLCA	TCGA-KQ-A41O	luminal|luminal-infiltrated	luminal-papillary
BLCA	TCGA-KQ-A41P	luminal|luminal-infiltrated	luminal-papillary
BLCA	TCGA-KQ-A41Q	luminal|luminal-infiltrated	luminal-papillary
BLCA	TCGA-KQ-A41R	luminal|luminal-infiltrated	luminal-papillary
BLCA	TCGA-KQ-A41S	luminal|luminal-infiltrated	luminal-infiltrated
BLCA	TCGA-LC-A66R	basal-squamous_2	basal-squamous
BLCA	TCGA-LT-A5Z6	luminal|luminal-infiltrated	luminal-papillary
BLCA	TCGA-LT-A8JT	luminal-papillary	luminal-papillary
BLCA	TCGA-MV-A51V	luminal|luminal-infiltrated	luminal-papillary
BLCA	TCGA-PQ-A6FI	basal-squamous_2	basal-squamous
BLCA	TCGA-PQ-A6FN	basal-squamous_2	basal-squamous
BLCA	TCGA-R3-A69X	luminal-papillary	luminal-infiltrated
BLCA	TCGA-S5-A6DX	luminal|luminal-infiltrated	luminal-infiltrated
BLCA	TCGA-S5-AA26	luminal-papillary	luminal-papillary
BLCA	TCGA-SY-A9G0	luminal-papillary	luminal-infiltrated
BLCA	TCGA-SY-A9G5	basal-squamous_1	basal-squamous
BLCA	TCGA-UY-A78K	luminal|luminal-infiltrated	luminal-infiltrated
BLCA	TCGA-UY-A78L	basal-squamous_1	basal-squamous
BLCA	TCGA-UY-A78M	basal-squamous_1	luminal
BLCA	TCGA-UY-A78N	luminal|luminal-infiltrated	luminal
BLCA	TCGA-UY-A78O	luminal|luminal-infiltrated	luminal-papillary
BLCA	TCGA-UY-A78P	basal-squamous_2	basal-squamous
BLCA	TCGA-UY-A8OB	basal-squamous_1	basal-squamous
BLCA	TCGA-UY-A8OC	basal-squamous_2	basal-squamous
BLCA	TCGA-UY-A8OD	luminal|luminal-infiltrated	luminal-infiltrated
BLCA	TCGA-UY-A9PA	luminal-papillary	basal-squamous
BLCA	TCGA-UY-A9PB	basal-squamous_1	basal-squamous
BLCA	TCGA-UY-A9PD	luminal|luminal-infiltrated	luminal
BLCA	TCGA-UY-A9PE	luminal|luminal-infiltrated	luminal
BLCA	TCGA-UY-A9PF	luminal|luminal-infiltrated	luminal-papillary
BLCA	TCGA-UY-A9PH	luminal-papillary	luminal-infiltrated
BLCA	TCGA-XF-A8HB	basal-squamous_1	luminal-papillary
BLCA	TCGA-XF-A8HC	luminal|luminal-infiltrated	luminal-papillary
BLCA	TCGA-XF-A8HD	basal-squamous_1	basal-squamous
BLCA	TCGA-XF-A8HE	basal-squamous_2	basal-squamous
BLCA	TCGA-XF-A8HF	luminal|luminal-infiltrated	luminal-infiltrated
BLCA	TCGA-XF-A8HG	luminal|luminal-infiltrated	luminal-papillary
BLCA	TCGA-XF-A8HH	luminal|luminal-infiltrated	luminal
BLCA	TCGA-XF-A8HI	luminal-papillary	luminal-papillary
BLCA	TCGA-XF-A9SH	luminal-papillary	luminal-papillary
BLCA	TCGA-XF-A9SI	neuronal	basal-squamous
BLCA	TCGA-XF-A9SJ	basal-squamous_1	basal-squamous
BLCA	TCGA-XF-A9SK	luminal-papillary	luminal-infiltrated
BLCA	TCGA-XF-A9SL	luminal|luminal-infiltrated	luminal-infiltrated
BLCA	TCGA-XF-A9SM	basal-squamous_2	basal-squamous
BLCA	TCGA-XF-A9SP	luminal|luminal-infiltrated	luminal-infiltrated
BLCA	TCGA-XF-A9ST	neuronal	neuronal
BLCA	TCGA-XF-A9SU	luminal|luminal-infiltrated	luminal-infiltrated
BLCA	TCGA-XF-A9SV	luminal|luminal-infiltrated	luminal
BLCA	TCGA-XF-A9SW	luminal|luminal-infiltrated	luminal-infiltrated
BLCA	TCGA-XF-A9SX	basal-squamous_1	basal-squamous
BLCA	TCGA-XF-A9SY	basal-squamous_2	basal-squamous
BLCA	TCGA-XF-A9SZ	luminal|luminal-infiltrated	luminal-infiltrated
BLCA	TCGA-XF-A9T0	luminal|luminal-infiltrated	luminal-infiltrated
BLCA	TCGA-XF-A9T2	neuronal	neuronal
BLCA	TCGA-XF-A9T3	basal-squamous_1	basal-squamous
BLCA	TCGA-XF-A9T4	basal-squamous_2	basal-squamous
BLCA	TCGA-XF-A9T5	basal-squamous_1	basal-squamous
BLCA	TCGA-XF-A9T6	basal-squamous_1	basal-squamous
BLCA	TCGA-XF-A9T8	basal-squamous_2	basal-squamous
BLCA	TCGA-XF-AAME	basal-squamous_2	basal-squamous
BLCA	TCGA-XF-AAMG	neuronal	neuronal
BLCA	TCGA-XF-AAMH	neuronal	neuronal
BLCA	TCGA-XF-AAMJ	luminal-papillary	luminal-infiltrated
BLCA	TCGA-XF-AAML	luminal|luminal-infiltrated	luminal-papillary
BLCA	TCGA-XF-AAMQ	luminal-papillary	luminal-papillary
BLCA	TCGA-XF-AAMR	luminal-papillary	luminal-infiltrated
BLCA	TCGA-XF-AAMT	basal-squamous_2	basal-squamous
BLCA	TCGA-XF-AAMW	basal-squamous_2	basal-squamous
BLCA	TCGA-XF-AAMX	luminal|luminal-infiltrated	luminal
BLCA	TCGA-XF-AAMY	luminal|luminal-infiltrated	luminal
BLCA	TCGA-XF-AAMZ	luminal|luminal-infiltrated	luminal-papillary
BLCA	TCGA-XF-AAN0	basal-squamous_1	luminal-infiltrated
BLCA	TCGA-XF-AAN1	luminal-papillary	luminal-papillary
BLCA	TCGA-XF-AAN2	basal-squamous_1	basal-squamous
BLCA	TCGA-XF-AAN3	basal-squamous_1	basal-squamous
BLCA	TCGA-XF-AAN4	basal-squamous_2	basal-squamous
BLCA	TCGA-XF-AAN5	basal-squamous_2	basal-squamous
BLCA	TCGA-XF-AAN7	neuronal	neuronal
BLCA	TCGA-XF-AAN8	luminal-papillary	basal-squamous
BLCA	TCGA-YC-A89H	basal-squamous_1	luminal-papillary
BLCA	TCGA-YC-A8S6	luminal-papillary	luminal-infiltrated
BLCA	TCGA-YC-A9TC	neuronal	neuronal
BLCA	TCGA-YF-AA3L	luminal-papillary	luminal-papillary
BLCA	TCGA-YF-AA3M	basal-squamous_1	luminal-papillary
BLCA	TCGA-ZF-A9R0	luminal|luminal-infiltrated	luminal
BLCA	TCGA-ZF-A9R1	luminal-papillary	luminal-papillary
BLCA	TCGA-ZF-A9R2	luminal-papillary	luminal-papillary
BLCA	TCGA-ZF-A9R3	luminal-papillary	luminal-papillary
BLCA	TCGA-ZF-A9R4	luminal|luminal-infiltrated	luminal-papillary
BLCA	TCGA-ZF-A9R5	luminal-papillary	luminal-papillary
BLCA	TCGA-ZF-A9R7	luminal-papillary	luminal-papillary
BLCA	TCGA-ZF-A9R9	luminal|luminal-infiltrated	luminal-infiltrated
BLCA	TCGA-ZF-A9RC	luminal|luminal-infiltrated	luminal
BLCA	TCGA-ZF-A9RD	basal-squamous_2	basal-squamous
BLCA	TCGA-ZF-A9RE	basal-squamous_2	luminal-papillary
BLCA	TCGA-ZF-A9RF	neuronal	basal-squamous
BLCA	TCGA-ZF-A9RL	luminal-papillary	luminal-papillary
BLCA	TCGA-ZF-A9RM	luminal|luminal-infiltrated	luminal-papillary
BLCA	TCGA-ZF-A9RN	neuronal	basal-squamous
BLCA	TCGA-ZF-AA4N	basal-squamous_2	basal-squamous
BLCA	TCGA-ZF-AA4R	basal-squamous_1	neuronal
BLCA	TCGA-ZF-AA4T	luminal|luminal-infiltrated	luminal-papillary
BLCA	TCGA-ZF-AA4U	luminal-papillary	luminal-papillary
BLCA	TCGA-ZF-AA4V	basal-squamous_1	basal-squamous
BLCA	TCGA-ZF-AA4W	basal-squamous_2	basal-squamous
BLCA	TCGA-ZF-AA4X	luminal|luminal-infiltrated	luminal-papillary
BLCA	TCGA-ZF-AA51	luminal|luminal-infiltrated	luminal-infiltrated
BLCA	TCGA-ZF-AA52	basal-squamous_1	luminal-infiltrated
BLCA	TCGA-ZF-AA53	basal-squamous_2	basal-squamous
BLCA	TCGA-ZF-AA54	neuronal	basal-squamous
BLCA	TCGA-ZF-AA56	basal-squamous_2	basal-squamous
BLCA	TCGA-ZF-AA58	basal-squamous_1	basal-squamous
BLCA	TCGA-ZF-AA5H	basal-squamous_1	basal-squamous
BLCA	TCGA-ZF-AA5N	basal-squamous_1	basal-squamous
BLCA	TCGA-ZF-AA5P	luminal|luminal-infiltrated	luminal-infiltrated
BRCA	TCGA-3C-AAAU	Luminal B	Luminal B
BRCA	TCGA-3C-AALI	HER2-enriched	HER2-enriched
BRCA	TCGA-3C-AALJ	Luminal B	Luminal B
BRCA	TCGA-3C-AALK	Luminal A|Normal-like	Luminal A
BRCA	TCGA-4H-AAAK	Luminal A|Normal-like	Luminal A
BRCA	TCGA-5L-AAT0	Luminal A|Normal-like	Luminal A
BRCA	TCGA-5L-AAT1	Luminal A|Normal-like	Luminal A
BRCA	TCGA-5T-A9QA	Luminal B	Luminal B
BRCA	TCGA-A1-A0SB	Basal-like	Normal-like
BRCA	TCGA-A1-A0SD	Luminal A|Normal-like	Luminal A
BRCA	TCGA-A1-A0SE	Luminal A|Normal-like	Luminal A
BRCA	TCGA-A1-A0SF	Luminal A|Normal-like	Luminal A
BRCA	TCGA-A1-A0SG	Luminal A|Normal-like	Luminal A
BRCA	TCGA-A1-A0SH	Luminal A|Normal-like	Luminal A
BRCA	TCGA-A1-A0SI	HER2-enriched	Luminal B
BRCA	TCGA-A1-A0SJ	Luminal B	Luminal A
BRCA	TCGA-A1-A0SK	Basal-like	Basal-like
BRCA	TCGA-A1-A0SM	HER2-enriched	Luminal B
BRCA	TCGA-A1-A0SN	Luminal B	Luminal B
BRCA	TCGA-A1-A0SO	Basal-like	Basal-like
BRCA	TCGA-A1-A0SP	Basal-like	Basal-like
BRCA	TCGA-A1-A0SQ	Luminal A	Luminal A
BRCA	TCGA-A2-A04N	Luminal A|Normal-like	Luminal A
BRCA	TCGA-A2-A04P	Basal-like	Basal-like
BRCA	TCGA-A2-A04Q	Basal-like	Basal-like
BRCA	TCGA-A2-A04R	Luminal B	Luminal B
BRCA	TCGA-A2-A04T	Basal-like	Basal-like
BRCA	TCGA-A2-A04U	Basal-like	Basal-like
BRCA	TCGA-A2-A04V	Luminal B	Luminal A
BRCA	TCGA-A2-A04W	HER2-enriched	HER2-enriched
BRCA	TCGA-A2-A04X	HER2-enriched	HER2-enriched
BRCA	TCGA-A2-A04Y	Luminal B	Luminal A
BRCA	TCGA-A2-A0CK	Luminal A|Normal-like	Luminal A
BRCA	TCGA-A2-A0CL	Luminal B	HER2-enriched
BRCA	TCGA-A2-A0CM	Basal-like	Basal-like
BRCA	TCGA-A2-A0CO	Luminal A|Normal-like	Luminal A
BRCA	TCGA-A2-A0CP	Luminal A|Normal-like	Luminal A
BRCA	TCGA-A2-A0CQ	Luminal A	Luminal A
BRCA	TCGA-A2-A0CR	Luminal A|Normal-like	Luminal A
BRCA	TCGA-A2-A0CS	Luminal A	Luminal A
BRCA	TCGA-A2-A0CT	Luminal B	Luminal B
BRCA	TCGA-A2-A0CU	Luminal B	Luminal A
BRCA	TCGA-A2-A0CV	Luminal A|Normal-like	Luminal A
BRCA	TCGA-A2-A0CW	Luminal B	Luminal B
BRCA	TCGA-A2-A0CX	HER2-enriched	HER2-enriched
BRCA	TCGA-A2-A0CY	HER2-enriched	HER2-enriched
BRCA	TCGA-A2-A0CZ	Luminal A|Normal-like	Luminal A
BRCA	TCGA-A2-A0D0	Basal-like	Basal-like
BRCA	TCGA-A2-A0D1	HER2-enriched	HER2-enriched
BRCA	TCGA-A2-A0D2	Basal-like	Basal-like
BRCA	TCGA-A2-A0D3	Luminal A	Luminal A
BRCA	TCGA-A2-A0D4	Luminal B	Luminal B
BRCA	TCGA-A2-A0EM	Luminal A	Luminal A
BRCA	TCGA-A2-A0EN	Luminal A|Normal-like	Luminal A
BRCA	TCGA-A2-A0EO	Luminal A|Normal-like	Luminal A
BRCA	TCGA-A2-A0EP	Luminal A|Normal-like	Luminal A
BRCA	TCGA-A2-A0EQ	HER2-enriched	HER2-enriched
BRCA	TCGA-A2-A0ER	Luminal B	Luminal B
BRCA	TCGA-A2-A0ES	Luminal A|Normal-like	Luminal A
BRCA	TCGA-A2-A0ET	Luminal A	Luminal A
BRCA	TCGA-A2-A0EU	Luminal B	Luminal A
BRCA	TCGA-A2-A0EV	Luminal A	Luminal A
BRCA	TCGA-A2-A0EW	Luminal A|Normal-like	Luminal A
BRCA	TCGA-A2-A0EX	Luminal A|Normal-like	Luminal A
BRCA	TCGA-A2-A0EY	HER2-enriched	Luminal B
BRCA	TCGA-A2-A0ST	Basal-like	Basal-like
BRCA	TCGA-A2-A0SU	Luminal A	Luminal A
BRCA	TCGA-A2-A0SV	HER2-enriched	Luminal B
BRCA	TCGA-A2-A0SW	HER2-enriched	Luminal B
BRCA	TCGA-A2-A0SX	Basal-like	Basal-like
BRCA	TCGA-A2-A0SY	Luminal A|Normal-like	Luminal A
BRCA	TCGA-A2-A0T0	Basal-like	Basal-like
BRCA	TCGA-A2-A0T1	HER2-enriched	HER2-enriched
BRCA	TCGA-A2-A0T2	Basal-like	Basal-like
BRCA	TCGA-A2-A0T3	Luminal B	Luminal B
BRCA	TCGA-A2-A0T4	Luminal A|Normal-like	Luminal B
BRCA	TCGA-A2-A0T5	Luminal A|Normal-like	Luminal A
BRCA	TCGA-A2-A0T6	Luminal A|Normal-like	Luminal A
BRCA	TCGA-A2-A0T7	Luminal A|Normal-like	Luminal A
BRCA	TCGA-A2-A0YC	Luminal A	Luminal A
BRCA	TCGA-A2-A0YD	Luminal A|Normal-like	Luminal A
BRCA	TCGA-A2-A0YE	Basal-like	Basal-like
BRCA	TCGA-A2-A0YF	Luminal A	Luminal A
BRCA	TCGA-A2-A0YG	HER2-enriched	Luminal B
BRCA	TCGA-A2-A0YH	Luminal B	Luminal B
BRCA	TCGA-A2-A0YI	Luminal A	Luminal A
BRCA	TCGA-A2-A0YJ	Basal-like	Basal-like
BRCA	TCGA-A2-A0YK	Luminal A|Normal-like	Normal-like
BRCA	TCGA-A2-A0YL	Luminal A|Normal-like	Luminal A
BRCA	TCGA-A2-A0YM	Basal-like	Basal-like
BRCA	TCGA-A2-A0YT	Luminal B	Luminal B
BRCA	TCGA-A2-A1FV	Luminal B	Luminal A
BRCA	TCGA-A2-A1FW	Luminal B	Luminal B
BRCA	TCGA-A2-A1FX	Luminal B	Luminal B
BRCA	TCGA-A2-A1FZ	Luminal A|Normal-like	Luminal A
BRCA	TCGA-A2-A1G0	Luminal A|Normal-like	Luminal A
BRCA	TCGA-A2-A1G1	Basal-like	Basal-like
BRCA	TCGA-A2-A1G4	Luminal B	Luminal B
BRCA	TCGA-A2-A1G6	Luminal A|Normal-like	Luminal A
BRCA	TCGA-A2-A259	Luminal A|Normal-like	Luminal A
BRCA	TCGA-A2-A25A	Luminal A|Normal-like	Luminal A
BRCA	TCGA-A2-A25B	Luminal B	Luminal B
BRCA	TCGA-A2-A25C	Luminal A	Luminal B
BRCA	TCGA-A2-A25D	Luminal B	Luminal B
BRCA	TCGA-A2-A25E	Luminal B	Luminal B
BRCA	TCGA-A2-A25F	Luminal B	Basal-like
BRCA	TCGA-A2-A3KC	Luminal A|Normal-like	Luminal A
BRCA	TCGA-A2-A3KD	Luminal A|Normal-like	Luminal A
BRCA	TCGA-A2-A3XS	Basal-like	Basal-like
BRCA	TCGA-A2-A3XT	Basal-like	Basal-like
BRCA	TCGA-A2-A3XU	Basal-like	Basal-like
BRCA	TCGA-A2-A3XV	HER2-enriched	HER2-enriched
BRCA	TCGA-A2-A3XW	Luminal A|Normal-like	Luminal A
BRCA	TCGA-A2-A3XX	Basal-like	Basal-like
BRCA	TCGA-A2-A3XY	Basal-like	Basal-like
BRCA	TCGA-A2-A3XZ	HER2-enriched	HER2-enriched
BRCA	TCGA-A2-A3Y0	Basal-like	Basal-like
BRCA	TCGA-A2-A4RW	Luminal A|Normal-like	Luminal A
BRCA	TCGA-A2-A4RX	Basal-like	Basal-like
BRCA	TCGA-A2-A4RY	Luminal A|Normal-like	Luminal A
BRCA	TCGA-A2-A4S0	Luminal A	Luminal A
BRCA	TCGA-A2-A4S1	Luminal B	Basal-like
BRCA	TCGA-A2-A4S2	Luminal A|Normal-like	Luminal A
BRCA	TCGA-A2-A4S3	Luminal B	Luminal B
BRCA	TCGA-A7-A0CD	Luminal A	Luminal A
BRCA	TCGA-A7-A0CE	Basal-like	Basal-like
BRCA	TCGA-A7-A0CG	Luminal A|Normal-like	Luminal A
BRCA	TCGA-A7-A0CH	Luminal A	Luminal A
BRCA	TCGA-A7-A0CJ	Luminal B	Luminal B
BRCA	TCGA-A7-A0D9	Luminal B	Luminal A
BRCA	TCGA-A7-A0DA	Basal-like	Basal-like
BRCA	TCGA-A7-A0DB	Luminal A|Normal-like	Luminal A
BRCA	TCGA-A7-A13D	Basal-like	Basal-like
BRCA	TCGA-A7-A13E	Basal-like	Basal-like
BRCA	TCGA-A7-A13F	Luminal B	Luminal B
BRCA	TCGA-A7-A13G	Luminal A	Luminal A
BRCA	TCGA-A7-A13H	Luminal A|Normal-like	Luminal A
BRCA	TCGA-A7-A26E	Luminal A	Luminal A
BRCA	TCGA-A7-A26F	Basal-like	Basal-like
BRCA	TCGA-A7-A26G	Basal-like	Basal-like
BRCA	TCGA-A7-A26H	Luminal A	Luminal A
BRCA	TCGA-A7-A26I	Basal-like	Basal-like
BRCA	TCGA-A7-A26J	Luminal A	Luminal A
BRCA	TCGA-A7-A2KD	Luminal B	Luminal B
BRCA	TCGA-A7-A3IY	Luminal A|Normal-like	Luminal A
BRCA	TCGA-A7-A3IZ	Luminal B	Luminal B
BRCA	TCGA-A7-A3J0	Luminal A	Luminal A
BRCA	TCGA-A7-A3J1	Luminal A|Normal-like	Luminal A
BRCA	TCGA-A7-A3RF	Luminal A	Luminal A
BRCA	TCGA-A7-A425	Luminal A|Normal-like	Luminal A
BRCA	TCGA-A7-A426	Luminal A|Normal-like	Luminal A
BRCA	TCGA-A7-A4SA	Luminal A|Normal-like	Luminal A
BRCA	TCGA-A7-A4SB	Luminal A|Normal-like	Luminal A
BRCA	TCGA-A7-A4SC	Luminal A|Normal-like	Luminal A
BRCA	TCGA-A7-A4SD	Basal-like	Basal-like
BRCA	TCGA-A7-A4SE	Basal-like	Basal-like
BRCA	TCGA-A7-A4SF	Luminal B	HER2-enriched
BRCA	TCGA-A7-A56D	Luminal A|Normal-like	Luminal A
BRCA	TCGA-A7-A5ZV	Basal-like	Basal-like
BRCA	TCGA-A7-A5ZW	Luminal A|Normal-like	Luminal A
BRCA	TCGA-A7-A5ZX	Luminal A|Normal-like	Luminal A
BRCA	TCGA-A7-A6VV	Basal-like	Basal-like
BRCA	TCGA-A7-A6VW	Basal-like	Basal-like
BRCA	TCGA-A7-A6VX	HER2-enriched	Luminal B
BRCA	TCGA-A7-A6VY	Basal-like	Basal-like
BRCA	TCGA-A8-A06N	Luminal B	Luminal B
BRCA	TCGA-A8-A06O	Luminal B	Luminal B
BRCA	TCGA-A8-A06P	Luminal A	Luminal A
BRCA	TCGA-A8-A06Q	Luminal A	Luminal B
BRCA	TCGA-A8-A06R	HER2-enriched	Luminal B
BRCA	TCGA-A8-A06T	Luminal A	Luminal A
BRCA	TCGA-A8-A06U	Luminal B	Luminal A
BRCA	TCGA-A8-A06X	Luminal B	Luminal B
BRCA	TCGA-A8-A06Y	Luminal A	Luminal A
BRCA	TCGA-A8-A06Z	Luminal A	Luminal B
BRCA	TCGA-A8-A075	HER2-enriched	HER2-enriched
BRCA	TCGA-A8-A076	HER2-enriched	HER2-enriched
BRCA	TCGA-A8-A079	Luminal B	Luminal B
BRCA	TCGA-A8-A07B	HER2-enriched	HER2-enriched
BRCA	TCGA-A8-A07C	Basal-like	Basal-like
BRCA	TCGA-A8-A07E	Luminal A|Normal-like	Luminal A
BRCA	TCGA-A8-A07F	Luminal A	Luminal A
BRCA	TCGA-A8-A07G	Luminal A	Luminal A
BRCA	TCGA-A8-A07I	HER2-enriched	HER2-enriched
BRCA	TCGA-A8-A07J	Luminal A|Normal-like	Luminal A
BRCA	TCGA-A8-A07L	Luminal B	Luminal B
BRCA	TCGA-A8-A07O	Basal-like	Basal-like
BRCA	TCGA-A8-A07P	Luminal B	Luminal A
BRCA	TCGA-A8-A07R	Basal-like	Basal-like
BRCA	TCGA-A8-A07S	Luminal A	Luminal B
BRCA	TCGA-A8-A07U	Basal-like	Basal-like
BRCA	TCGA-A8-A07W	Luminal B	Luminal B
BRCA	TCGA-A8-A07Z	Luminal A	Luminal B
BRCA	TCGA-A8-A081	Luminal B	HER2-enriched
BRCA	TCGA-A8-A082	Luminal B	Luminal B
BRCA	TCGA-A8-A083	Luminal A	Luminal A
BRCA	TCGA-A8-A084	HER2-enriched	Luminal B
BRCA	TCGA-A8-A085	Luminal B	Luminal B
BRCA	TCGA-A8-A086	Luminal B	Luminal A
BRCA	TCGA-A8-A08A	Luminal A	Luminal A
BRCA	TCGA-A8-A08B	HER2-enriched	HER2-enriched
BRCA	TCGA-A8-A08C	Luminal A	Luminal A
BRCA	TCGA-A8-A08F	Luminal B	Luminal B
BRCA	TCGA-A8-A08G	Luminal B	Luminal B
BRCA	TCGA-A8-A08H	Luminal A|Normal-like	Basal-like
BRCA	TCGA-A8-A08I	Luminal B	Luminal B
BRCA	TCGA-A8-A08J	Luminal B	HER2-enriched
BRCA	TCGA-A8-A08L	HER2-enriched	HER2-enriched
BRCA	TCGA-A8-A08O	Luminal B	Luminal A
BRCA	TCGA-A8-A08P	Luminal B	Luminal B
BRCA	TCGA-A8-A08R	Basal-like	Basal-like
BRCA	TCGA-A8-A08S	Luminal B	Luminal B
BRCA	TCGA-A8-A08T	Luminal A	Luminal A
BRCA	TCGA-A8-A08X	HER2-enriched	HER2-enriched
BRCA	TCGA-A8-A08Z	Luminal A	Luminal A
BRCA	TCGA-A8-A090	Luminal B	Luminal A
BRCA	TCGA-A8-A091	Luminal B	Luminal A
BRCA	TCGA-A8-A092	Luminal B	HER2-enriched
BRCA	TCGA-A8-A093	Luminal A	Luminal A
BRCA	TCGA-A8-A094	HER2-enriched	HER2-enriched
BRCA	TCGA-A8-A095	Luminal A	Luminal B
BRCA	TCGA-A8-A096	Luminal A	Luminal B
BRCA	TCGA-A8-A097	Luminal B	Luminal B
BRCA	TCGA-A8-A099	Luminal A	Luminal A
BRCA	TCGA-A8-A09A	Luminal B	Luminal A
BRCA	TCGA-A8-A09B	Luminal A	Luminal A
BRCA	TCGA-A8-A09C	Luminal A	Luminal B
BRCA	TCGA-A8-A09D	Luminal B	Luminal B
BRCA	TCGA-A8-A09E	Luminal B	Luminal B
BRCA	TCGA-A8-A09G	HER2-enriched	HER2-enriched
BRCA	TCGA-A8-A09I	HER2-enriched	Luminal B
BRCA	TCGA-A8-A09K	Luminal B	Luminal B
BRCA	TCGA-A8-A09M	Luminal B	Luminal B
BRCA	TCGA-A8-A09N	Luminal B	Luminal B
BRCA	TCGA-A8-A09Q	Luminal B	Luminal B
BRCA	TCGA-A8-A09R	Luminal B	Luminal B
BRCA	TCGA-A8-A09T	Luminal A	Luminal A
BRCA	TCGA-A8-A09V	Luminal A	Luminal A
BRCA	TCGA-A8-A09W	HER2-enriched	Luminal B
BRCA	TCGA-A8-A09X	HER2-enriched	HER2-enriched
BRCA	TCGA-A8-A09Z	Luminal B	Luminal B
BRCA	TCGA-A8-A0A1	Luminal A	Luminal A
BRCA	TCGA-A8-A0A2	Luminal A	Luminal A
BRCA	TCGA-A8-A0A4	Luminal A|Normal-like	Luminal A
BRCA	TCGA-A8-A0A6	Luminal A|Normal-like	Luminal A
BRCA	TCGA-A8-A0A7	HER2-enriched	HER2-enriched
BRCA	TCGA-A8-A0A9	Luminal A	Luminal B
BRCA	TCGA-A8-A0AB	Luminal A	Luminal B
BRCA	TCGA-A8-A0AD	Luminal A	Luminal A
BRCA	TCGA-AC-A23C	Luminal A	Luminal A
BRCA	TCGA-AC-A23E	Luminal A	Luminal A
BRCA	TCGA-AC-A23G	Luminal A|Normal-like	Luminal A
BRCA	TCGA-AC-A23H	HER2-enriched	HER2-enriched
BRCA	TCGA-AC-A2B8	Luminal A|Normal-like	Luminal A
BRCA	TCGA-AC-A2BK	Basal-like	Basal-like
BRCA	TCGA-AC-A2BM	Luminal B	Luminal B
BRCA	TCGA-AC-A2FB	Luminal A|Normal-like	Luminal A
BRCA	TCGA-AC-A2FE	Luminal A|Normal-like	Luminal A
BRCA	TCGA-AC-A2FF	Luminal A|Normal-like	Luminal A
BRCA	TCGA-AC-A2FG	Luminal A|Normal-like	Luminal A
BRCA	TCGA-AC-A2FK	Luminal A|Normal-like	Luminal A
BRCA	TCGA-AC-A2FM	Luminal B	Luminal A
BRCA	TCGA-AC-A2FO	Luminal A|Normal-like	Luminal A
BRCA	TCGA-AC-A2QH	Basal-like	Basal-like
BRCA	TCGA-AC-A2QI	Luminal A|Normal-like	Luminal A
BRCA	TCGA-AC-A2QJ	Basal-like	Basal-like
BRCA	TCGA-AC-A3BB	Luminal A|Normal-like	Luminal A
BRCA	TCGA-AC-A3EH	Luminal A|Normal-like	Luminal A
BRCA	TCGA-AC-A3HN	Luminal A|Normal-like	Luminal A
BRCA	TCGA-AC-A3OD	Luminal A|Normal-like	Luminal A
BRCA	TCGA-AC-A3QP	Luminal A|Normal-like	Luminal A
BRCA	TCGA-AC-A3QQ	Luminal A|Normal-like	HER2-enriched
BRCA	TCGA-AC-A3TM	Luminal A|Normal-like	Normal-like
BRCA	TCGA-AC-A3TN	Luminal A|Normal-like	Luminal A
BRCA	TCGA-AC-A3W5	HER2-enriched	HER2-enriched
BRCA	TCGA-AC-A3W6	Luminal A|Normal-like	Luminal A
BRCA	TCGA-AC-A3W7	Luminal A|Normal-like	Luminal A
BRCA	TCGA-AC-A3YI	Luminal A|Normal-like	Luminal A
BRCA	TCGA-AC-A3YJ	Luminal A	Luminal A
BRCA	TCGA-AC-A4ZE	Luminal A	Luminal A
BRCA	TCGA-AC-A5EH	HER2-enriched	HER2-enriched
BRCA	TCGA-AC-A5XS	Luminal A|Normal-like	Luminal A
BRCA	TCGA-AC-A5XU	Luminal B	Luminal A
BRCA	TCGA-AC-A62V	Luminal B	Luminal B
BRCA	TCGA-AC-A62X	Basal-like	Basal-like
BRCA	TCGA-AC-A62Y	Luminal A	Luminal A
BRCA	TCGA-AC-A6IV	Luminal A|Normal-like	Luminal A
BRCA	TCGA-AC-A6IW	Basal-like	Basal-like
BRCA	TCGA-AC-A6IX	Luminal A|Normal-like	Luminal A
BRCA	TCGA-AC-A6NO	Luminal A|Normal-like	Luminal A
BRCA	TCGA-AC-A7VB	Luminal B	Luminal B
BRCA	TCGA-AC-A7VC	Basal-like	Basal-like
BRCA	TCGA-AC-A8OP	Luminal A|Normal-like	Luminal A
BRCA	TCGA-AC-A8OQ	Basal-like	Basal-like
BRCA	TCGA-AC-A8OR	Luminal A	Luminal A
BRCA	TCGA-AC-A8OS	Luminal A|Normal-like	Luminal A
BRCA	TCGA-AN-A03X	Luminal B	Luminal A
BRCA	TCGA-AN-A03Y	Luminal B	Luminal B
BRCA	TCGA-AN-A041	Luminal B	Luminal B
BRCA	TCGA-AN-A046	Luminal A	Luminal A
BRCA	TCGA-AN-A049	Luminal A	Luminal B
BRCA	TCGA-AN-A04A	Luminal B	Luminal A
BRCA	TCGA-AN-A04C	HER2-enriched	HER2-enriched
BRCA	TCGA-AN-A04D	Basal-like	Basal-like
BRCA	TCGA-AN-A0AJ	Luminal B	Luminal B
BRCA	TCGA-AN-A0AK	Luminal B	Luminal B
BRCA	TCGA-AN-A0AL	Basal-like	Basal-like
BRCA	TCGA-AN-A0AM	HER2-enriched	Luminal B
BRCA	TCGA-AN-A0AR	Basal-like	Basal-like
BRCA	TCGA-AN-A0AS	HER2-enriched	Luminal B
BRCA	TCGA-AN-A0AT	Basal-like	Basal-like
BRCA	TCGA-AN-A0FD	Luminal B	Luminal A
BRCA	TCGA-AN-A0FF	Luminal A	Luminal B
BRCA	TCGA-AN-A0FJ	Basal-like	Basal-like
BRCA	TCGA-AN-A0FK	Luminal A	Luminal B
BRCA	TCGA-AN-A0FL	Basal-like	Basal-like
BRCA	TCGA-AN-A0FN	Luminal A|Normal-like	Luminal A
BRCA	TCGA-AN-A0FS	Luminal A|Normal-like	Luminal A
BRCA	TCGA-AN-A0FT	HER2-enriched	Luminal A
BRCA	TCGA-AN-A0FV	HER2-enriched	HER2-enriched
BRCA	TCGA-AN-A0FW	Luminal B	Luminal A
BRCA	TCGA-AN-A0FX	Basal-like	Basal-like
BRCA	TCGA-AN-A0FY	Luminal B	Luminal B
BRCA	TCGA-AN-A0FZ	Luminal B	Luminal A
BRCA	TCGA-AN-A0G0	Basal-like	Basal-like
BRCA	TCGA-AN-A0XL	Luminal A|Normal-like	Luminal A
BRCA	TCGA-AN-A0XN	HER2-enriched	Luminal A
BRCA	TCGA-AN-A0XO	HER2-enriched	Luminal A
BRCA	TCGA-AN-A0XP	Luminal A	Luminal A
BRCA	TCGA-AN-A0XR	Luminal A	Luminal B
BRCA	TCGA-AN-A0XS	Luminal A|Normal-like	Luminal A
BRCA	TCGA-AN-A0XT	Luminal B	Luminal A
BRCA	TCGA-AN-A0XU	Basal-like	Basal-like
BRCA	TCGA-AN-A0XV	Luminal A|Normal-like	Luminal A
BRCA	TCGA-AN-A0XW	Luminal B	Luminal B
BRCA	TCGA-AO-A03L	Luminal B	HER2-enriched
BRCA	TCGA-AO-A03M	Luminal B	Luminal A
BRCA	TCGA-AO-A03N	HER2-enriched	HER2-enriched
BRCA	TCGA-AO-A03O	Luminal B	Luminal B
BRCA	TCGA-AO-A03P	Luminal B	Luminal B
BRCA	TCGA-AO-A03R	Luminal A|Normal-like	Normal-like
BRCA	TCGA-AO-A03T	Luminal A|Normal-like	Normal-like
BRCA	TCGA-AO-A03U	Basal-like	Normal-like
BRCA	TCGA-AO-A03V	Luminal B	Luminal A
BRCA	TCGA-AO-A0J2	HER2-enriched	HER2-enriched
BRCA	TCGA-AO-A0J3	Luminal B	Luminal B
BRCA	TCGA-AO-A0J4	Basal-like	Basal-like
BRCA	TCGA-AO-A0J5	Luminal B	Luminal A
BRCA	TCGA-AO-A0J6	Basal-like	Basal-like
BRCA	TCGA-AO-A0J7	Luminal A	Luminal B
BRCA	TCGA-AO-A0J8	Luminal A	Luminal A
BRCA	TCGA-AO-A0J9	Luminal A|Normal-like	Luminal A
BRCA	TCGA-AO-A0JA	Luminal B	Luminal A
BRCA	TCGA-AO-A0JB	Luminal A|Normal-like	Normal-like
BRCA	TCGA-AO-A0JC	Luminal A|Normal-like	Luminal B
BRCA	TCGA-AO-A0JD	HER2-enriched	Luminal B
BRCA	TCGA-AO-A0JE	HER2-enriched	HER2-enriched
BRCA	TCGA-AO-A0JF	Luminal A|Normal-like	Luminal A
BRCA	TCGA-AO-A0JG	Luminal A	Luminal A
BRCA	TCGA-AO-A0JI	Luminal B	Luminal B
BRCA	TCGA-AO-A0JJ	Luminal A|Normal-like	Luminal A
BRCA	TCGA-AO-A0JL	Basal-like	Basal-like
BRCA	TCGA-AO-A0JM	HER2-enriched	Luminal B
BRCA	TCGA-AO-A124	Basal-like	Basal-like
BRCA	TCGA-AO-A125	Luminal A	Luminal A
BRCA	TCGA-AO-A126	Luminal A|Normal-like	Luminal A
BRCA	TCGA-AO-A128	Basal-like	Basal-like
BRCA	TCGA-AO-A129	Basal-like	Basal-like
BRCA	TCGA-AO-A12A	Luminal A|Normal-like	Luminal A
BRCA	TCGA-AO-A12B	Luminal A	Luminal B
BRCA	TCGA-AO-A12C	Luminal B	Luminal A
BRCA	TCGA-AO-A12D	HER2-enriched	HER2-enriched
BRCA	TCGA-AO-A12E	Luminal A|Normal-like	Luminal A
BRCA	TCGA-AO-A12F	Basal-like	Basal-like
BRCA	TCGA-AO-A12G	Luminal A|Normal-like	Luminal A
BRCA	TCGA-AO-A12H	Luminal A	Luminal A
BRCA	TCGA-AO-A1KO	Luminal A|Normal-like	Luminal A
BRCA	TCGA-AO-A1KP	Luminal B	Luminal B
BRCA	TCGA-AO-A1KQ	Luminal B	Luminal B
BRCA	TCGA-AO-A1KR	Basal-like	Basal-like
BRCA	TCGA-AO-A1KS	Luminal B	Luminal B
BRCA	TCGA-AO-A1KT	Luminal B	Luminal B
BRCA	TCGA-AQ-A04H	Luminal B	Luminal B
BRCA	TCGA-AQ-A04J	Basal-like	Basal-like
BRCA	TCGA-AQ-A04L	HER2-enriched	Luminal A
BRCA	TCGA-AQ-A0Y5	HER2-enriched	Luminal A
BRCA	TCGA-AQ-A1H2	Luminal A	Luminal A
BRCA	TCGA-AQ-A1H3	Luminal A|Normal-like	Luminal A
BRCA	TCGA-AQ-A54N	Basal-like	Basal-like
BRCA	TCGA-AQ-A54O	Luminal A|Normal-like	Luminal A
BRCA	TCGA-AQ-A7U7	Luminal A|Normal-like	Luminal A
BRCA	TCGA-AR-A0TP	Basal-like	Basal-like
BRCA	TCGA-AR-A0TQ	Luminal B	Luminal B
BRCA	TCGA-AR-A0TR	Luminal A	Luminal A
BRCA	TCGA-AR-A0TS	Basal-like	Basal-like
BRCA	TCGA-AR-A0TT	Luminal B	Luminal B
BRCA	TCGA-AR-A0TU	Basal-like	Basal-like
BRCA	TCGA-AR-A0TV	Luminal B	Luminal B
BRCA	TCGA-AR-A0TW	Luminal B	Luminal A
BRCA	TCGA-AR-A0TX	HER2-enriched	HER2-enriched
BRCA	TCGA-AR-A0TY	Luminal B	Luminal B
BRCA	TCGA-AR-A0TZ	Luminal B	Luminal B
BRCA	TCGA-AR-A0U0	Basal-like	Basal-like
BRCA	TCGA-AR-A0U2	Luminal B	Luminal B
BRCA	TCGA-AR-A0U3	Luminal B	Luminal B
BRCA	TCGA-AR-A0U4	Basal-like	Basal-like
BRCA	TCGA-AR-A1AH	Basal-like	Basal-like
BRCA	TCGA-AR-A1AI	Basal-like	Basal-like
BRCA	TCGA-AR-A1AJ	Basal-like	Basal-like
BRCA	TCGA-AR-A1AK	Luminal A|Normal-like	Luminal A
BRCA	TCGA-AR-A1AL	Luminal A|Normal-like	Luminal A
BRCA	TCGA-AR-A1AM	Luminal A|Normal-like	Luminal A
BRCA	TCGA-AR-A1AN	Luminal A	Luminal A
BRCA	TCGA-AR-A1AO	HER2-enriched	Normal-like
BRCA	TCGA-AR-A1AP	Luminal A	Luminal A
BRCA	TCGA-AR-A1AQ	Basal-like	Basal-like
BRCA	TCGA-AR-A1AR	Basal-like	Basal-like
BRCA	TCGA-AR-A1AS	Luminal A	Luminal A
BRCA	TCGA-AR-A1AT	HER2-enriched	HER2-enriched
BRCA	TCGA-AR-A1AU	Luminal A|Normal-like	Luminal A
BRCA	TCGA-AR-A1AV	Luminal A	Luminal B
BRCA	TCGA-AR-A1AW	Luminal B	Luminal A
BRCA	TCGA-AR-A1AX	Luminal A|Normal-like	Luminal A
BRCA	TCGA-AR-A1AY	Basal-like	Basal-like
BRCA	TCGA-AR-A24H	Luminal B	Luminal B
BRCA	TCGA-AR-A24K	Luminal A	Luminal B
BRCA	TCGA-AR-A24L	Luminal B	Luminal A
BRCA	TCGA-AR-A24M	Luminal A	Luminal A
BRCA	TCGA-AR-A24N	Luminal A	Luminal B
BRCA	TCGA-AR-A24O	Luminal A|Normal-like	Luminal A
BRCA	TCGA-AR-A24P	Luminal A	Luminal A
BRCA	TCGA-AR-A24Q	Basal-like	Basal-like
BRCA	TCGA-AR-A24R	Luminal B	Luminal B
BRCA	TCGA-AR-A24S	Luminal B	Luminal B
BRCA	TCGA-AR-A24T	Luminal A|Normal-like	Luminal A
BRCA	TCGA-AR-A24U	HER2-enriched	HER2-enriched
BRCA	TCGA-AR-A24V	Luminal B	Luminal A
BRCA	TCGA-AR-A24W	Luminal A|Normal-like	Luminal A
BRCA	TCGA-AR-A24X	Luminal A	Luminal A
BRCA	TCGA-AR-A24Z	Luminal A	Luminal B
BRCA	TCGA-AR-A250	Luminal B	Luminal B
BRCA	TCGA-AR-A251	Basal-like	Basal-like
BRCA	TCGA-AR-A252	Luminal A	Luminal A
BRCA	TCGA-AR-A254	HER2-enriched	HER2-enriched
BRCA	TCGA-AR-A255	Luminal A|Normal-like	Luminal A
BRCA	TCGA-AR-A256	Basal-like	Basal-like
BRCA	TCGA-AR-A2LE	Luminal A	Luminal A
BRCA	TCGA-AR-A2LH	Luminal A|Normal-like	Normal-like
BRCA	TCGA-AR-A2LJ	Luminal A|Normal-like	Luminal A
BRCA	TCGA-AR-A2LK	Luminal B	Luminal B
BRCA	TCGA-AR-A2LL	Luminal B	Luminal A
BRCA	TCGA-AR-A2LM	Luminal A|Normal-like	Luminal A
BRCA	TCGA-AR-A2LN	Luminal A|Normal-like	Luminal A
BRCA	TCGA-AR-A2LO	Luminal A|Normal-like	Luminal A
BRCA	TCGA-AR-A2LQ	Luminal A|Normal-like	Luminal A
BRCA	TCGA-AR-A2LR	Basal-like	Basal-like
BRCA	TCGA-AR-A5QM	Luminal A|Normal-like	Luminal A
BRCA	TCGA-AR-A5QN	Luminal A|Normal-like	Luminal A
BRCA	TCGA-AR-A5QP	Luminal A|Normal-like	Luminal A
BRCA	TCGA-AR-A5QQ	Basal-like	Basal-like
BRCA	TCGA-B6-A0I1	Basal-like	Basal-like
BRCA	TCGA-B6-A0I2	Basal-like	Basal-like
BRCA	TCGA-B6-A0I5	Luminal A|Normal-like	Luminal A
BRCA	TCGA-B6-A0I6	Basal-like	Basal-like
BRCA	TCGA-B6-A0I8	Luminal B	Luminal A
BRCA	TCGA-B6-A0I9	HER2-enriched	HER2-enriched
BRCA	TCGA-B6-A0IA	Luminal A	Luminal A
BRCA	TCGA-B6-A0IB	Luminal B	Luminal B
BRCA	TCGA-B6-A0IC	Luminal A	Luminal B
BRCA	TCGA-B6-A0IE	Luminal A|Normal-like	Normal-like
BRCA	TCGA-B6-A0IG	HER2-enriched	Luminal A
BRCA	TCGA-B6-A0IH	Luminal A|Normal-like	Luminal A
BRCA	TCGA-B6-A0IJ	Basal-like	Basal-like
BRCA	TCGA-B6-A0IK	HER2-enriched	HER2-enriched
BRCA	TCGA-B6-A0IM	Luminal B	Luminal B
BRCA	TCGA-B6-A0IN	Luminal B	Luminal A
BRCA	TCGA-B6-A0IO	Luminal B	Luminal A
BRCA	TCGA-B6-A0IP	Luminal A|Normal-like	Luminal A
BRCA	TCGA-B6-A0IQ	Basal-like	Basal-like
BRCA	TCGA-B6-A0RE	Basal-like	Basal-like
BRCA	TCGA-B6-A0RG	Luminal B	Luminal A
BRCA	TCGA-B6-A0RH	HER2-enriched	HER2-enriched
BRCA	TCGA-B6-A0RI	Luminal A	Luminal A
BRCA	TCGA-B6-A0RL	Luminal B	Luminal B
BRCA	TCGA-B6-A0RM	Luminal B	Luminal A
BRCA	TCGA-B6-A0RN	Luminal A|Normal-like	Luminal A
BRCA	TCGA-B6-A0RO	Luminal A	Luminal A
BRCA	TCGA-B6-A0RP	Luminal A	Luminal A
BRCA	TCGA-B6-A0RQ	Luminal A|Normal-like	Luminal A
BRCA	TCGA-B6-A0RS	HER2-enriched	HER2-enriched
BRCA	TCGA-B6-A0RT	Basal-like	Basal-like
BRCA	TCGA-B6-A0RU	Basal-like	Basal-like
BRCA	TCGA-B6-A0RV	Luminal A|Normal-like	Luminal A
BRCA	TCGA-B6-A0WS	Luminal A	Luminal A
BRCA	TCGA-B6-A0WT	Luminal B	Luminal A
BRCA	TCGA-B6-A0WV	Luminal B	Luminal B
BRCA	TCGA-B6-A0WW	Luminal B	Luminal B
BRCA	TCGA-B6-A0WX	Basal-like	Basal-like
BRCA	TCGA-B6-A0WY	Luminal A|Normal-like	Luminal A
BRCA	TCGA-B6-A0WZ	Luminal A	Luminal A
BRCA	TCGA-B6-A0X0	Luminal A	Luminal A
BRCA	TCGA-B6-A0X1	Basal-like	Basal-like
BRCA	TCGA-B6-A0X4	Luminal A	Luminal A
BRCA	TCGA-B6-A0X5	Luminal B	Luminal B
BRCA	TCGA-B6-A0X7	Luminal A|Normal-like	Luminal A
BRCA	TCGA-B6-A1KC	Luminal B	Luminal B
BRCA	TCGA-B6-A1KF	Basal-like	Basal-like
BRCA	TCGA-B6-A1KI	Luminal A	Luminal A
BRCA	TCGA-B6-A1KN	HER2-enriched	HER2-enriched
BRCA	TCGA-B6-A2IU	Luminal A	Luminal A
BRCA	TCGA-B6-A3ZX	Basal-like	Basal-like
BRCA	TCGA-B6-A400	Basal-like	Basal-like
BRCA	TCGA-B6-A401	Luminal A|Normal-like	Luminal A
BRCA	TCGA-B6-A402	Basal-like	Basal-like
BRCA	TCGA-B6-A408	Luminal A|Normal-like	Luminal A
BRCA	TCGA-B6-A409	Basal-like	Basal-like
BRCA	TCGA-B6-A40B	Luminal A|Normal-like	Luminal A
BRCA	TCGA-B6-A40C	Luminal A|Normal-like	Luminal B
BRCA	TCGA-BH-A0AU	Luminal B	Luminal B
BRCA	TCGA-BH-A0AV	Basal-like	Basal-like
BRCA	TCGA-BH-A0AW	HER2-enriched	HER2-enriched
BRCA	TCGA-BH-A0AY	Luminal A|Normal-like	Luminal B
BRCA	TCGA-BH-A0AZ	Luminal A|Normal-like	Luminal A
BRCA	TCGA-BH-A0B0	Luminal A|Normal-like	Luminal A
BRCA	TCGA-BH-A0B1	Luminal B	Luminal A
BRCA	TCGA-BH-A0B3	Basal-like	Basal-like
BRCA	TCGA-BH-A0B4	Luminal B	Luminal A
BRCA	TCGA-BH-A0B5	Luminal A|Normal-like	Luminal B
BRCA	TCGA-BH-A0B6	Luminal A|Normal-like	Luminal A
BRCA	TCGA-BH-A0B7	HER2-enriched	HER2-enriched
BRCA	TCGA-BH-A0B8	Luminal B	Luminal A
BRCA	TCGA-BH-A0B9	Basal-like	Basal-like
BRCA	TCGA-BH-A0BA	Luminal A|Normal-like	Luminal A
BRCA	TCGA-BH-A0BC	Luminal A	Luminal A
BRCA	TCGA-BH-A0BD	Luminal A	Luminal B
BRCA	TCGA-BH-A0BF	Luminal A|Normal-like	Luminal B
BRCA	TCGA-BH-A0BG	Basal-like	Basal-like
BRCA	TCGA-BH-A0BJ	Luminal A|Normal-like	Luminal A
BRCA	TCGA-BH-A0BL	Basal-like	Basal-like
BRCA	TCGA-BH-A0BM	Luminal A|Normal-like	Luminal A
BRCA	TCGA-BH-A0BO	Luminal A|Normal-like	Luminal A
BRCA	TCGA-BH-A0BP	Luminal A|Normal-like	Luminal A
BRCA	TCGA-BH-A0BQ	Luminal A|Normal-like	Luminal A
BRCA	TCGA-BH-A0BR	HER2-enriched	Luminal A
BRCA	TCGA-BH-A0BS	Luminal A	Luminal A
BRCA	TCGA-BH-A0BT	Luminal A|Normal-like	Luminal A
BRCA	TCGA-BH-A0BV	Luminal A	Luminal A
BRCA	TCGA-BH-A0BW	Basal-like	Basal-like
BRCA	TCGA-BH-A0BZ	Luminal B	Luminal B
BRCA	TCGA-BH-A0C0	HER2-enriched	Luminal B
BRCA	TCGA-BH-A0C1	HER2-enriched	Luminal A
BRCA	TCGA-BH-A0C3	Luminal B	Luminal B
BRCA	TCGA-BH-A0C7	Luminal B	Luminal B
BRCA	TCGA-BH-A0DD	Luminal B	Luminal B
BRCA	TCGA-BH-A0DE	Luminal A|Normal-like	Luminal A
BRCA	TCGA-BH-A0DG	Luminal A|Normal-like	Luminal A
BRCA	TCGA-BH-A0DH	Luminal A	Luminal A
BRCA	TCGA-BH-A0DI	Luminal A|Normal-like	Luminal A
BRCA	TCGA-BH-A0DK	Luminal A|Normal-like	Luminal A
BRCA	TCGA-BH-A0DL	Basal-like	Basal-like
BRCA	TCGA-BH-A0DO	Luminal A|Normal-like	Luminal A
BRCA	TCGA-BH-A0DP	Luminal A|Normal-like	Luminal A
BRCA	TCGA-BH-A0DQ	Luminal A|Normal-like	Luminal A
BRCA	TCGA-BH-A0DS	Luminal A|Normal-like	Luminal A
BRCA	TCGA-BH-A0DT	Luminal A|Normal-like	Luminal A
BRCA	TCGA-BH-A0DV	Luminal A|Normal-like	Luminal A
BRCA	TCGA-BH-A0DX	Luminal A|Normal-like	Luminal A
BRCA	TCGA-BH-A0DZ	HER2-enriched	HER2-enriched
BRCA	TCGA-BH-A0E0	Basal-like	Basal-like
BRCA	TCGA-BH-A0E1	Luminal A	Luminal A
BRCA	TCGA-BH-A0E2	Luminal B	Luminal A
BRCA	TCGA-BH-A0E6	Basal-like	Basal-like
BRCA	TCGA-BH-A0E7	Luminal A	Luminal A
BRCA	TCGA-BH-A0E9	Luminal A|Normal-like	Luminal A
BRCA	TCGA-BH-A0EA	Luminal A|Normal-like	Luminal A
BRCA	TCGA-BH-A0EB	Luminal A	Luminal A
BRCA	TCGA-BH-A0EE	HER2-enriched	HER2-enriched
BRCA	TCGA-BH-A0EI	Luminal B	Luminal A
BRCA	TCGA-BH-A0GY	HER2-enriched	Luminal A
BRCA	TCGA-BH-A0GZ	Luminal A|Normal-like	Luminal A
BRCA	TCGA-BH-A0H0	Luminal B	Luminal B
BRCA	TCGA-BH-A0H3	Luminal A|Normal-like	Luminal A
BRCA	TCGA-BH-A0H5	Luminal A|Normal-like	Luminal A
BRCA	TCGA-BH-A0H6	Luminal B	Luminal A
BRCA	TCGA-BH-A0H7	Luminal B	Luminal A
BRCA	TCGA-BH-A0H9	Luminal B	Luminal A
BRCA	TCGA-BH-A0HA	Luminal A|Normal-like	Luminal A
BRCA	TCGA-BH-A0HB	Luminal B	Luminal A
BRCA	TCGA-BH-A0HF	Luminal A|Normal-like	Luminal A
BRCA	TCGA-BH-A0HI	Luminal A	Luminal A
BRCA	TCGA-BH-A0HK	Luminal A|Normal-like	Luminal A
BRCA	TCGA-BH-A0HL	Luminal B	Basal-like
BRCA	TCGA-BH-A0HN	Luminal A	Basal-like
BRCA	TCGA-BH-A0HO	Luminal A	Luminal A
BRCA	TCGA-BH-A0HP	Luminal A|Normal-like	Luminal A
BRCA	TCGA-BH-A0HQ	Luminal A|Normal-like	Luminal A
BRCA	TCGA-BH-A0HU	Luminal B	Luminal B
BRCA	TCGA-BH-A0HW	Luminal B	Luminal B
BRCA	TCGA-BH-A0HX	Luminal B	Luminal A
BRCA	TCGA-BH-A0HY	HER2-enriched	HER2-enriched
BRCA	TCGA-BH-A0RX	Basal-like	Basal-like
BRCA	TCGA-BH-A0W3	Luminal A	Luminal B
BRCA	TCGA-BH-A0W4	Luminal A|Normal-like	Luminal A
BRCA	TCGA-BH-A0W5	Luminal A|Normal-like	Luminal A
BRCA	TCGA-BH-A0W7	Luminal A|Normal-like	Luminal A
BRCA	TCGA-BH-A0WA	Basal-like	Basal-like
BRCA	TCGA-BH-A18F	Luminal A|Normal-like	Luminal B
BRCA	TCGA-BH-A18G	Basal-like	Basal-like
BRCA	TCGA-BH-A18H	Luminal A	Luminal A
BRCA	TCGA-BH-A18I	Luminal A|Normal-like	Luminal A
BRCA	TCGA-BH-A18J	HER2-enriched	Luminal B
BRCA	TCGA-BH-A18K	Luminal A|Normal-like	Basal-like
BRCA	TCGA-BH-A18L	Luminal B	Luminal B
BRCA	TCGA-BH-A18M	Luminal A|Normal-like	Luminal A
BRCA	TCGA-BH-A18N	Luminal A	Luminal A
BRCA	TCGA-BH-A18P	HER2-enriched	HER2-enriched
BRCA	TCGA-BH-A18Q	Basal-like	Basal-like
BRCA	TCGA-BH-A18R	Luminal B	HER2-enriched
BRCA	TCGA-BH-A18S	Luminal A	Luminal A
BRCA	TCGA-BH-A18T	Basal-like	Luminal A
BRCA	TCGA-BH-A18U	HER2-enriched	Luminal B
BRCA	TCGA-BH-A18V	Basal-like	Basal-like
BRCA	TCGA-BH-A1EN	HER2-enriched	HER2-enriched
BRCA	TCGA-BH-A1EO	Luminal B	Luminal A
BRCA	TCGA-BH-A1ES	Luminal B	Luminal A
BRCA	TCGA-BH-A1ET	Luminal A	Luminal A
BRCA	TCGA-BH-A1EU	Luminal A|Normal-like	Luminal A
BRCA	TCGA-BH-A1EV	HER2-enriched	HER2-enriched
BRCA	TCGA-BH-A1EW	Luminal B	Luminal B
BRCA	TCGA-BH-A1EX	HER2-enriched	Luminal A
BRCA	TCGA-BH-A1EY	Luminal A	Luminal A
BRCA	TCGA-BH-A1F0	Basal-like	Basal-like
BRCA	TCGA-BH-A1F2	HER2-enriched	Luminal B
BRCA	TCGA-BH-A1F5	Luminal A	Luminal A
BRCA	TCGA-BH-A1F6	Basal-like	Basal-like
BRCA	TCGA-BH-A1F8	Luminal B	Luminal B
BRCA	TCGA-BH-A1FB	Luminal A|Normal-like	Luminal A
BRCA	TCGA-BH-A1FC	Basal-like	Basal-like
BRCA	TCGA-BH-A1FD	Luminal B	Luminal B
BRCA	TCGA-BH-A1FE	Luminal B	Luminal A
BRCA	TCGA-BH-A1FG	Luminal A	Luminal A
BRCA	TCGA-BH-A1FH	Luminal A|Normal-like	Luminal A
BRCA	TCGA-BH-A1FJ	Luminal A	Luminal B
BRCA	TCGA-BH-A1FL	Luminal A	Luminal A
BRCA	TCGA-BH-A1FM	Luminal B	Luminal B
BRCA	TCGA-BH-A1FN	HER2-enriched	Luminal B
BRCA	TCGA-BH-A1FR	Luminal A	Luminal A
BRCA	TCGA-BH-A1FU	HER2-enriched	HER2-enriched
BRCA	TCGA-BH-A201	Luminal A|Normal-like	Luminal A
BRCA	TCGA-BH-A202	HER2-enriched	HER2-enriched
BRCA	TCGA-BH-A203	HER2-enriched	HER2-enriched
BRCA	TCGA-BH-A204	Luminal B	Luminal B
BRCA	TCGA-BH-A208	HER2-enriched	Normal-like
BRCA	TCGA-BH-A209	Luminal B	Luminal B
BRCA	TCGA-BH-A28O	Luminal A|Normal-like	Luminal A
BRCA	TCGA-BH-A28Q	Luminal A	Luminal A
BRCA	TCGA-BH-A2L8	Luminal A|Normal-like	Luminal A
BRCA	TCGA-BH-A42T	Luminal A|Normal-like	Luminal B
BRCA	TCGA-BH-A42U	Luminal A|Normal-like	Luminal A
BRCA	TCGA-BH-A42V	Luminal A|Normal-like	Luminal A
BRCA	TCGA-BH-A5IZ	Basal-like	Basal-like
BRCA	TCGA-BH-A5J0	Luminal A|Normal-like	Luminal A
BRCA	TCGA-BH-A6R8	Luminal B	Luminal A
BRCA	TCGA-BH-A6R9	Luminal B	Basal-like
BRCA	TCGA-BH-A8FY	Luminal A	Luminal A
BRCA	TCGA-BH-A8FZ	Luminal A|Normal-like	Luminal A
BRCA	TCGA-BH-A8G0	Luminal A|Normal-like	Luminal A
BRCA	TCGA-BH-AB28	Luminal A|Normal-like	Luminal A
BRCA	TCGA-C8-A12K	Basal-like	Basal-like
BRCA	TCGA-C8-A12L	HER2-enriched	HER2-enriched
BRCA	TCGA-C8-A12M	Luminal B	Luminal B
BRCA	TCGA-C8-A12N	Luminal A	Luminal A
BRCA	TCGA-C8-A12O	HER2-enriched	Luminal A
BRCA	TCGA-C8-A12P	HER2-enriched	HER2-enriched
BRCA	TCGA-C8-A12Q	HER2-enriched	HER2-enriched
BRCA	TCGA-C8-A12T	HER2-enriched	HER2-enriched
BRCA	TCGA-C8-A12U	Luminal B	Luminal B
BRCA	TCGA-C8-A12V	Basal-like	Basal-like
BRCA	TCGA-C8-A12W	Luminal B	Luminal B
BRCA	TCGA-C8-A12X	Luminal B	Luminal B
BRCA	TCGA-C8-A12Y	Luminal A|Normal-like	Luminal A
BRCA	TCGA-C8-A12Z	HER2-enriched	HER2-enriched
BRCA	TCGA-C8-A130	HER2-enriched	HER2-enriched
BRCA	TCGA-C8-A131	HER2-enriched	Basal-like
BRCA	TCGA-C8-A132	Luminal A|Normal-like	Luminal A
BRCA	TCGA-C8-A133	Luminal A	Luminal A
BRCA	TCGA-C8-A134	Basal-like	Basal-like
BRCA	TCGA-C8-A135	HER2-enriched	HER2-enriched
BRCA	TCGA-C8-A137	HER2-enriched	HER2-enriched
BRCA	TCGA-C8-A138	Luminal A|Normal-like	HER2-enriched
BRCA	TCGA-C8-A1HE	Luminal A	Luminal A
BRCA	TCGA-C8-A1HF	HER2-enriched	HER2-enriched
BRCA	TCGA-C8-A1HG	Luminal B	Luminal B
BRCA	TCGA-C8-A1HI	Luminal A|Normal-like	Luminal A
BRCA	TCGA-C8-A1HJ	Basal-like	Basal-like
BRCA	TCGA-C8-A1HK	HER2-enriched	HER2-enriched
BRCA	TCGA-C8-A1HL	Luminal B	Luminal B
BRCA	TCGA-C8-A1HM	Luminal B	Luminal B
BRCA	TCGA-C8-A1HN	Luminal B	Luminal B
BRCA	TCGA-C8-A1HO	Luminal B	Luminal B
BRCA	TCGA-C8-A26V	Luminal A	Luminal B
BRCA	TCGA-C8-A26W	Luminal B	Luminal B
BRCA	TCGA-C8-A26X	HER2-enriched	HER2-enriched
BRCA	TCGA-C8-A26Y	HER2-enriched	HER2-enriched
BRCA	TCGA-C8-A26Z	Luminal B	Luminal B
BRCA	TCGA-C8-A273	Luminal B	Luminal B
BRCA	TCGA-C8-A274	Luminal A	Luminal B
BRCA	TCGA-C8-A275	HER2-enriched	HER2-enriched
BRCA	TCGA-C8-A278	HER2-enriched	HER2-enriched
BRCA	TCGA-C8-A27A	Luminal B	Luminal B
BRCA	TCGA-C8-A27B	Basal-like	Basal-like
BRCA	TCGA-C8-A3M7	Luminal A|Normal-like	Luminal A
BRCA	TCGA-C8-A3M8	Luminal B	Luminal B
BRCA	TCGA-C8-A8HP	HER2-enriched	HER2-enriched
BRCA	TCGA-C8-A8HQ	Luminal B	Luminal B
BRCA	TCGA-C8-A8HR	Luminal A|Normal-like	Normal-like
BRCA	TCGA-D8-A13Y	Luminal B	Luminal B
BRCA	TCGA-D8-A13Z	HER2-enriched	HER2-enriched
BRCA	TCGA-D8-A140	Luminal B	Luminal B
BRCA	TCGA-D8-A141	Luminal A|Normal-like	Luminal A
BRCA	TCGA-D8-A142	Basal-like	Basal-like
BRCA	TCGA-D8-A143	Basal-like	Basal-like
BRCA	TCGA-D8-A145	Luminal A|Normal-like	Luminal A
BRCA	TCGA-D8-A146	Luminal A|Normal-like	Luminal A
BRCA	TCGA-D8-A147	Basal-like	Basal-like
BRCA	TCGA-D8-A1J8	HER2-enriched	Luminal B
BRCA	TCGA-D8-A1J9	HER2-enriched	HER2-enriched
BRCA	TCGA-D8-A1JA	HER2-enriched	HER2-enriched
BRCA	TCGA-D8-A1JB	Luminal A|Normal-like	Luminal A
BRCA	TCGA-D8-A1JC	Luminal B	Luminal B
BRCA	TCGA-D8-A1JD	Luminal B	Luminal B
BRCA	TCGA-D8-A1JE	Luminal A	Luminal B
BRCA	TCGA-D8-A1JF	HER2-enriched	HER2-enriched
BRCA	TCGA-D8-A1JG	HER2-enriched	HER2-enriched
BRCA	TCGA-D8-A1JH	Luminal A|Normal-like	Luminal A
BRCA	TCGA-D8-A1JI	Luminal A	Luminal A
BRCA	TCGA-D8-A1JJ	HER2-enriched	Luminal B
BRCA	TCGA-D8-A1JK	HER2-enriched	HER2-enriched
BRCA	TCGA-D8-A1JL	Basal-like	Basal-like
BRCA	TCGA-D8-A1JM	Basal-like	Basal-like
BRCA	TCGA-D8-A1JN	HER2-enriched	Luminal A
BRCA	TCGA-D8-A1JP	Luminal B	Luminal A
BRCA	TCGA-D8-A1JS	Luminal A	Luminal A
BRCA	TCGA-D8-A1JT	Luminal B	Luminal B
BRCA	TCGA-D8-A1JU	Luminal A|Normal-like	Luminal A
BRCA	TCGA-D8-A1X5	Luminal B	Luminal B
BRCA	TCGA-D8-A1X6	Luminal A	Luminal B
BRCA	TCGA-D8-A1X7	Luminal A	Luminal B
BRCA	TCGA-D8-A1X8	Luminal A|Normal-like	Luminal A
BRCA	TCGA-D8-A1X9	Luminal B	Luminal B
BRCA	TCGA-D8-A1XA	Luminal A	Luminal A
BRCA	TCGA-D8-A1XB	Luminal A	Luminal A
BRCA	TCGA-D8-A1XC	Luminal A	Luminal A
BRCA	TCGA-D8-A1XD	Luminal B	Luminal A
BRCA	TCGA-D8-A1XF	Luminal B	Luminal B
BRCA	TCGA-D8-A1XG	Luminal A	Luminal A
BRCA	TCGA-D8-A1XJ	HER2-enriched	HER2-enriched
BRCA	TCGA-D8-A1XK	Basal-like	Basal-like
BRCA	TCGA-D8-A1XL	Luminal B	Luminal B
BRCA	TCGA-D8-A1XM	Luminal A	Luminal A
BRCA	TCGA-D8-A1XO	Luminal A	Luminal A
BRCA	TCGA-D8-A1XQ	Basal-like	Basal-like
BRCA	TCGA-D8-A1XR	Luminal A	Luminal B
BRCA	TCGA-D8-A1XS	Luminal B	Luminal B
BRCA	TCGA-D8-A1XT	HER2-enriched	HER2-enriched
BRCA	TCGA-D8-A1XU	Luminal A	Luminal A
BRCA	TCGA-D8-A1XV	Luminal A	Luminal A
BRCA	TCGA-D8-A1XW	Basal-like	Basal-like
BRCA	TCGA-D8-A1XY	Luminal B	Luminal A
BRCA	TCGA-D8-A1XZ	Luminal B	Luminal B
BRCA	TCGA-D8-A1Y0	Luminal B	Luminal B
BRCA	TCGA-D8-A1Y1	Luminal B	Luminal B
BRCA	TCGA-D8-A1Y2	Luminal B	Luminal B
BRCA	TCGA-D8-A1Y3	Luminal B	Luminal B
BRCA	TCGA-D8-A27E	Luminal A	Luminal A
BRCA	TCGA-D8-A27F	Basal-like	Basal-like
BRCA	TCGA-D8-A27G	Luminal B	Luminal B
BRCA	TCGA-D8-A27H	Basal-like	Basal-like
BRCA	TCGA-D8-A27I	Luminal A|Normal-like	Luminal A
BRCA	TCGA-D8-A27K	Luminal A|Normal-like	Luminal A
BRCA	TCGA-D8-A27L	Luminal A|Normal-like	Luminal A
BRCA	TCGA-D8-A27M	Basal-like	Basal-like
BRCA	TCGA-D8-A27N	HER2-enriched	HER2-enriched
BRCA	TCGA-D8-A27P	Luminal A|Normal-like	Luminal A
BRCA	TCGA-D8-A27R	Luminal B	Luminal B
BRCA	TCGA-D8-A27T	Luminal A	Luminal A
BRCA	TCGA-D8-A27V	Luminal A|Normal-like	Luminal A
BRCA	TCGA-D8-A27W	Luminal B	Luminal B
BRCA	TCGA-D8-A3Z5	Luminal A|Normal-like	Luminal A
BRCA	TCGA-D8-A3Z6	Luminal A|Normal-like	Luminal A
BRCA	TCGA-D8-A4Z1	Luminal A|Normal-like	Luminal A
BRCA	TCGA-D8-A73U	Luminal A|Normal-like	Luminal A
BRCA	TCGA-D8-A73W	Luminal A	Luminal A
BRCA	TCGA-D8-A73X	Luminal A|Normal-like	Luminal A
BRCA	TCGA-E2-A105	Luminal B	Luminal A
BRCA	TCGA-E2-A106	Luminal B	Luminal A
BRCA	TCGA-E2-A107	Luminal A|Normal-like	Luminal B
BRCA	TCGA-E2-A108	Luminal A|Normal-like	Normal-like
BRCA	TCGA-E2-A109	Luminal B	Luminal B
BRCA	TCGA-E2-A10A	Luminal A	Luminal B
BRCA	TCGA-E2-A10B	Luminal A	Luminal A
BRCA	TCGA-E2-A10C	HER2-enriched	Luminal B
BRCA	TCGA-E2-A10E	Luminal A	Luminal A
BRCA	TCGA-E2-A10F	Luminal A	Luminal A
BRCA	TCGA-E2-A14N	Basal-like	Basal-like
BRCA	TCGA-E2-A14O	Luminal B	Luminal B
BRCA	TCGA-E2-A14P	HER2-enriched	HER2-enriched
BRCA	TCGA-E2-A14Q	Luminal A|Normal-like	Luminal A
BRCA	TCGA-E2-A14R	Basal-like	Basal-like
BRCA	TCGA-E2-A14S	Luminal B	Luminal B
BRCA	TCGA-E2-A14T	Luminal B	Luminal A
BRCA	TCGA-E2-A14U	Luminal A|Normal-like	Luminal A
BRCA	TCGA-E2-A14V	HER2-enriched	HER2-enriched
BRCA	TCGA-E2-A14W	Luminal B	Luminal B
BRCA	TCGA-E2-A14X	Basal-like	Basal-like
BRCA	TCGA-E2-A14Y	Basal-like	Basal-like
BRCA	TCGA-E2-A14Z	Luminal A|Normal-like	Luminal A
BRCA	TCGA-E2-A150	Basal-like	Basal-like
BRCA	TCGA-E2-A152	HER2-enriched	HER2-enriched
BRCA	TCGA-E2-A153	Luminal A|Normal-like	Luminal A
BRCA	TCGA-E2-A154	Luminal A	Luminal A
BRCA	TCGA-E2-A155	Luminal B	Luminal B
BRCA	TCGA-E2-A156	Luminal A	Luminal A
BRCA	TCGA-E2-A158	Basal-like	Basal-like
BRCA	TCGA-E2-A159	Basal-like	Basal-like
BRCA	TCGA-E2-A15A	Luminal B	Luminal B
BRCA	TCGA-E2-A15C	Luminal A	Luminal A
BRCA	TCGA-E2-A15D	Luminal A|Normal-like	Luminal A
BRCA	TCGA-E2-A15E	Luminal A	Luminal A
BRCA	TCGA-E2-A15F	Luminal B	Luminal A
BRCA	TCGA-E2-A15G	Luminal A	Luminal A
BRCA	TCGA-E2-A15H	Luminal B	Luminal A
BRCA	TCGA-E2-A15I	Luminal A|Normal-like	Luminal A
BRCA	TCGA-E2-A15J	Luminal A	Luminal A
BRCA	TCGA-E2-A15K	Luminal A	Luminal B
BRCA	TCGA-E2-A15L	Luminal A	Luminal B
BRCA	TCGA-E2-A15M	Luminal A	Luminal B
BRCA	TCGA-E2-A15O	Luminal B	Luminal A
BRCA	TCGA-E2-A15P	Luminal A|Normal-like	Luminal A
BRCA	TCGA-E2-A15R	Luminal B	Luminal A
BRCA	TCGA-E2-A15S	Luminal B	Luminal B
BRCA	TCGA-E2-A15T	Luminal B	Luminal B
BRCA	TCGA-E2-A1AZ	Basal-like	Basal-like
BRCA	TCGA-E2-A1B0	HER2-enriched	HER2-enriched
BRCA	TCGA-E2-A1B1	Luminal A|Normal-like	Luminal A
BRCA	TCGA-E2-A1B4	Luminal A|Normal-like	Luminal A
BRCA	TCGA-E2-A1B5	Luminal A|Normal-like	Basal-like
BRCA	TCGA-E2-A1B6	Basal-like	Luminal A
BRCA	TCGA-E2-A1BC	Luminal A|Normal-like	Luminal A
BRCA	TCGA-E2-A1BD	Luminal A|Normal-like	Luminal A
BRCA	TCGA-E2-A1IE	Luminal B	Luminal A
BRCA	TCGA-E2-A1IF	Luminal A|Normal-like	Luminal A
BRCA	TCGA-E2-A1IG	Luminal B	Luminal A
BRCA	TCGA-E2-A1IH	Luminal A|Normal-like	Luminal B
BRCA	TCGA-E2-A1II	Basal-like	Basal-like
BRCA	TCGA-E2-A1IJ	Luminal A|Normal-like	Luminal A
BRCA	TCGA-E2-A1IK	Luminal A	Luminal A
BRCA	TCGA-E2-A1IL	Luminal A|Normal-like	Luminal A
BRCA	TCGA-E2-A1IN	Luminal B	Luminal A
BRCA	TCGA-E2-A1IO	Luminal A|Normal-like	Luminal A
BRCA	TCGA-E2-A1IU	Luminal A	Luminal A
BRCA	TCGA-E2-A1L6	Luminal A|Normal-like	Luminal A
BRCA	TCGA-E2-A1L7	Luminal B	Luminal B
BRCA	TCGA-E2-A1L8	Luminal A	Luminal A
BRCA	TCGA-E2-A1L9	Luminal A|Normal-like	Luminal A
BRCA	TCGA-E2-A1LA	Luminal B	Luminal B
BRCA	TCGA-E2-A1LB	HER2-enriched	HER2-enriched
BRCA	TCGA-E2-A1LE	HER2-enriched	HER2-enriched
BRCA	TCGA-E2-A1LG	Basal-like	Basal-like
BRCA	TCGA-E2-A1LH	Basal-like	Basal-like
BRCA	TCGA-E2-A1LI	Basal-like	Basal-like
BRCA	TCGA-E2-A1LK	Basal-like	Basal-like
BRCA	TCGA-E2-A1LL	Basal-like	Basal-like
BRCA	TCGA-E2-A1LS	Basal-like	Basal-like
BRCA	TCGA-E2-A2P5	Luminal A|Normal-like	Luminal B
BRCA	TCGA-E2-A2P6	Luminal A|Normal-like	Luminal B
BRCA	TCGA-E2-A3DX	Luminal A|Normal-like	Luminal A
BRCA	TCGA-E2-A56Z	Luminal B	Luminal B
BRCA	TCGA-E2-A570	Luminal A|Normal-like	Luminal A
BRCA	TCGA-E2-A572	Luminal A|Normal-like	Luminal A
BRCA	TCGA-E2-A573	Basal-like	Basal-like
BRCA	TCGA-E2-A574	Basal-like	Basal-like
BRCA	TCGA-E2-A576	Luminal A|Normal-like	Luminal B
BRCA	TCGA-E2-A9RU	HER2-enriched	Luminal B
BRCA	TCGA-E9-A1N3	Luminal A	Luminal A
BRCA	TCGA-E9-A1N4	Luminal A	Luminal A
BRCA	TCGA-E9-A1N5	Luminal B	Luminal B
BRCA	TCGA-E9-A1N6	HER2-enriched	Luminal B
BRCA	TCGA-E9-A1N8	Basal-like	Basal-like
BRCA	TCGA-E9-A1N9	HER2-enriched	HER2-enriched
BRCA	TCGA-E9-A1NA	Luminal B	Luminal B
BRCA	TCGA-E9-A1NC	Basal-like	Basal-like
BRCA	TCGA-E9-A1ND	Basal-like	Basal-like
BRCA	TCGA-E9-A1NE	Luminal A|Normal-like	Luminal A
BRCA	TCGA-E9-A1NF	HER2-enriched	Luminal B
BRCA	TCGA-E9-A1NG	Luminal A	Luminal A
BRCA	TCGA-E9-A1NH	Luminal A|Normal-like	Luminal A
BRCA	TCGA-E9-A1NI	Luminal A	Luminal B
BRCA	TCGA-E9-A1QZ	Luminal A|Normal-like	Luminal A
BRCA	TCGA-E9-A1R0	Luminal A|Normal-like	Luminal A
BRCA	TCGA-E9-A1R2	Luminal B	Luminal A
BRCA	TCGA-E9-A1R3	Luminal A	Luminal A
BRCA	TCGA-E9-A1R4	Luminal B	Luminal B
BRCA	TCGA-E9-A1R5	Luminal A	Luminal A
BRCA	TCGA-E9-A1R6	Luminal B	Luminal B
BRCA	TCGA-E9-A1R7	Luminal B	Luminal B
BRCA	TCGA-E9-A1RA	Luminal A	Luminal A
BRCA	TCGA-E9-A1RB	HER2-enriched	Luminal B
BRCA	TCGA-E9-A1RC	Luminal A	Luminal B
BRCA	TCGA-E9-A1RD	Luminal A	Luminal A
BRCA	TCGA-E9-A1RE	Luminal B	Luminal B
BRCA	TCGA-E9-A1RF	Luminal B	Luminal A
BRCA	TCGA-E9-A1RG	Luminal B	Luminal B
BRCA	TCGA-E9-A1RH	HER2-enriched	HER2-enriched
BRCA	TCGA-E9-A1RI	Luminal A	Luminal A
BRCA	TCGA-E9-A226	Luminal B	Luminal B
BRCA	TCGA-E9-A227	Luminal A	Luminal A
BRCA	TCGA-E9-A228	Luminal B	Luminal B
BRCA	TCGA-E9-A229	Luminal A	Luminal A
BRCA	TCGA-E9-A22A	Luminal B	Luminal B
BRCA	TCGA-E9-A22B	Luminal B	Luminal A
BRCA	TCGA-E9-A22D	Luminal B	Luminal B
BRCA	TCGA-E9-A22E	Luminal A|Normal-like	Luminal B
BRCA	TCGA-E9-A22G	Basal-like	Basal-like
BRCA	TCGA-E9-A22H	Luminal A	Luminal B
BRCA	TCGA-E9-A243	Basal-like	Basal-like
BRCA	TCGA-E9-A244	Basal-like	Basal-like
BRCA	TCGA-E9-A245	Luminal A	Luminal A
BRCA	TCGA-E9-A247	Luminal B	Luminal B
BRCA	TCGA-E9-A248	HER2-enriched	HER2-enriched
BRCA	TCGA-E9-A249	Luminal A	Luminal B
BRCA	TCGA-E9-A24A	Luminal A	Luminal A
BRCA	TCGA-E9-A295	Luminal A|Normal-like	Luminal A
BRCA	TCGA-E9-A2JS	Luminal B	Luminal B
BRCA	TCGA-E9-A2JT	Luminal A|Normal-like	Luminal A
BRCA	TCGA-E9-A3HO	Luminal A|Normal-like	Luminal B
BRCA	TCGA-E9-A3Q9	Luminal A	Luminal A
BRCA	TCGA-E9-A3QA	Basal-like	Basal-like
BRCA	TCGA-E9-A3X8	Luminal A|Normal-like	Luminal A
BRCA	TCGA-E9-A54X	Luminal A	Luminal B
BRCA	TCGA-E9-A54Y	Luminal B	Luminal B
BRCA	TCGA-E9-A5FK	Luminal A|Normal-like	Luminal A
BRCA	TCGA-E9-A5FL	Basal-like	Basal-like
BRCA	TCGA-E9-A5UO	Luminal B	Luminal B
BRCA	TCGA-E9-A5UP	Luminal A	Luminal A
BRCA	TCGA-E9-A6HE	Luminal A|Normal-like	Luminal B
BRCA	TCGA-EW-A1IW	Luminal A|Normal-like	Luminal A
BRCA	TCGA-EW-A1IX	Luminal A|Normal-like	Luminal A
BRCA	TCGA-EW-A1IY	Luminal A	Luminal A
BRCA	TCGA-EW-A1IZ	Luminal B	Luminal A
BRCA	TCGA-EW-A1J1	Luminal A	Luminal A
BRCA	TCGA-EW-A1J2	Luminal A|Normal-like	Luminal A
BRCA	TCGA-EW-A1J3	Luminal A	Luminal B
BRCA	TCGA-EW-A1J5	Luminal A	Luminal A
BRCA	TCGA-EW-A1J6	Luminal B	Luminal B
BRCA	TCGA-EW-A1OV	HER2-enriched	HER2-enriched
BRCA	TCGA-EW-A1OW	Basal-like	Basal-like
BRCA	TCGA-EW-A1OX	Luminal B	Luminal A
BRCA	TCGA-EW-A1OY	Luminal B	Luminal B
BRCA	TCGA-EW-A1OZ	Luminal B	HER2-enriched
BRCA	TCGA-EW-A1P0	Luminal B	Luminal B
BRCA	TCGA-EW-A1P1	Luminal A|Normal-like	Normal-like
BRCA	TCGA-EW-A1P3	Luminal A|Normal-like	Luminal A
BRCA	TCGA-EW-A1P4	Basal-like	Basal-like
BRCA	TCGA-EW-A1P5	Luminal A	Luminal A
BRCA	TCGA-EW-A1P6	Luminal B	Luminal A
BRCA	TCGA-EW-A1P7	Basal-like	Normal-like
BRCA	TCGA-EW-A1P8	Basal-like	Basal-like
BRCA	TCGA-EW-A1PA	Luminal B	Luminal B
BRCA	TCGA-EW-A1PB	Basal-like	Basal-like
BRCA	TCGA-EW-A1PC	HER2-enriched	HER2-enriched
BRCA	TCGA-EW-A1PD	Luminal B	Luminal B
BRCA	TCGA-EW-A1PE	Luminal A	Luminal A
BRCA	TCGA-EW-A1PF	Luminal A|Normal-like	Luminal A
BRCA	TCGA-EW-A1PG	Luminal A|Normal-like	Luminal A
BRCA	TCGA-EW-A1PH	Basal-like	Basal-like
BRCA	TCGA-EW-A2FR	HER2-enriched	HER2-enriched
BRCA	TCGA-EW-A2FS	Luminal A|Normal-like	Luminal A
BRCA	TCGA-EW-A2FV	Luminal B	Luminal B
BRCA	TCGA-EW-A2FW	Luminal B	Luminal B
BRCA	TCGA-EW-A3E8	Luminal A|Normal-like	Luminal A
BRCA	TCGA-EW-A3U0	Basal-like	Basal-like
BRCA	TCGA-EW-A423	Luminal A|Normal-like	Luminal A
BRCA	TCGA-EW-A424	Luminal A|Normal-like	Luminal A
BRCA	TCGA-EW-A6S9	HER2-enriched	HER2-enriched
BRCA	TCGA-EW-A6SA	Luminal B	Luminal B
BRCA	TCGA-EW-A6SB	Basal-like	Basal-like
BRCA	TCGA-EW-A6SC	Luminal B	Luminal A
BRCA	TCGA-EW-A6SD	HER2-enriched	HER2-enriched
BRCA	TCGA-GI-A2C8	Luminal A	Luminal A
BRCA	TCGA-GI-A2C9	Basal-like	Basal-like
BRCA	TCGA-GM-A2D9	Luminal A|Normal-like	Luminal A
BRCA	TCGA-GM-A2DA	Luminal A|Normal-like	Luminal A
BRCA	TCGA-GM-A2DB	HER2-enriched	HER2-enriched
BRCA	TCGA-GM-A2DC	Luminal B	Luminal A
BRCA	TCGA-GM-A2DD	HER2-enriched	HER2-enriched
BRCA	TCGA-GM-A2DF	Basal-like	Basal-like
BRCA	TCGA-GM-A2DH	HER2-enriched	HER2-enriched
BRCA	TCGA-GM-A2DI	Luminal A|Normal-like	Luminal A
BRCA	TCGA-GM-A2DK	Luminal A|Normal-like	Luminal A
BRCA	TCGA-GM-A2DL	Luminal A|Normal-like	Luminal B
BRCA	TCGA-GM-A2DM	Luminal A	Luminal A
BRCA	TCGA-GM-A2DN	Luminal A|Normal-like	Luminal A
BRCA	TCGA-GM-A2DO	Luminal B	Luminal B
BRCA	TCGA-GM-A3NW	Luminal A|Normal-like	Luminal A
BRCA	TCGA-GM-A3NY	Luminal A|Normal-like	Luminal A
BRCA	TCGA-GM-A3XG	Luminal A|Normal-like	Luminal A
BRCA	TCGA-GM-A3XL	Basal-like	Basal-like
BRCA	TCGA-GM-A3XN	Luminal A|Normal-like	Luminal A
BRCA	TCGA-GM-A4E0	Luminal A|Normal-like	Luminal A
BRCA	TCGA-GM-A5PV	Luminal A|Normal-like	Luminal A
BRCA	TCGA-GM-A5PX	Luminal A|Normal-like	Luminal A
BRCA	TCGA-HN-A2NL	Basal-like	Basal-like
BRCA	TCGA-HN-A2OB	Luminal A|Normal-like	Luminal A
BRCA	TCGA-JL-A3YW	HER2-enriched	HER2-enriched
BRCA	TCGA-JL-A3YX	Luminal A|Normal-like	Luminal A
BRCA	TCGA-LD-A66U	Luminal A|Normal-like	Luminal A
BRCA	TCGA-LD-A74U	Luminal A|Normal-like	Luminal A
BRCA	TCGA-LD-A7W5	Luminal A|Normal-like	Luminal A
BRCA	TCGA-LD-A7W6	Luminal A|Normal-like	Luminal A
BRCA	TCGA-LD-A9QF	HER2-enriched	HER2-enriched
BRCA	TCGA-LL-A440	Luminal A|Normal-like	Luminal A
BRCA	TCGA-LL-A441	Basal-like	Basal-like
BRCA	TCGA-LL-A442	Luminal A	Luminal B
BRCA	TCGA-LL-A50Y	Luminal A|Normal-like	Luminal A
BRCA	TCGA-LL-A5YL	Luminal A|Normal-like	HER2-enriched
BRCA	TCGA-LL-A5YM	Luminal A|Normal-like	Luminal B
BRCA	TCGA-LL-A5YN	Luminal A|Normal-like	Luminal A
BRCA	TCGA-LL-A5YO	HER2-enriched	HER2-enriched
BRCA	TCGA-LL-A5YP	Basal-like	Basal-like
BRCA	TCGA-LL-A6FP	Luminal A|Normal-like	Luminal A
BRCA	TCGA-LL-A6FQ	Luminal A|Normal-like	Luminal A
BRCA	TCGA-LL-A6FR	Basal-like	Basal-like
BRCA	TCGA-LL-A73Y	Basal-like	Basal-like
BRCA	TCGA-LL-A73Z	Luminal A|Normal-like	Normal-like
BRCA	TCGA-LL-A740	HER2-enriched	HER2-enriched
BRCA	TCGA-LL-A7SZ	Luminal A|Normal-like	Luminal B
BRCA	TCGA-LL-A7T0	Luminal B	Luminal B
BRCA	TCGA-LL-A8F5	Basal-like	Basal-like
BRCA	TCGA-LL-A9Q3	Luminal A|Normal-like	Luminal A
BRCA	TCGA-LQ-A4E4	Luminal A	Luminal B
BRCA	TCGA-MS-A51U	Luminal A|Normal-like	Luminal A
BRCA	TCGA-OK-A5Q2	Luminal A|Normal-like	Luminal A
BRCA	TCGA-OL-A5D6	HER2-enriched	Luminal A
BRCA	TCGA-OL-A5D7	Basal-like	Basal-like
BRCA	TCGA-OL-A5D8	Luminal B	Luminal A
BRCA	TCGA-OL-A5DA	Luminal A|Normal-like	Luminal A
BRCA	TCGA-OL-A5RU	Luminal A|Normal-like	Luminal A
BRCA	TCGA-OL-A5RV	Luminal A|Normal-like	Luminal A
BRCA	TCGA-OL-A5RW	Basal-like	Basal-like
BRCA	TCGA-OL-A5RX	Luminal A|Normal-like	Luminal A
BRCA	TCGA-OL-A5RY	HER2-enriched	HER2-enriched
BRCA	TCGA-OL-A5RZ	HER2-enriched	HER2-enriched
BRCA	TCGA-OL-A5S0	Basal-like	Basal-like
BRCA	TCGA-OL-A66H	Luminal A	Luminal A
BRCA	TCGA-OL-A66I	Basal-like	Basal-like
BRCA	TCGA-OL-A66J	Luminal A|Normal-like	Luminal A
BRCA	TCGA-OL-A66K	Luminal A|Normal-like	Luminal A
BRCA	TCGA-OL-A66L	Luminal A|Normal-like	Luminal A
BRCA	TCGA-OL-A66N	Luminal A|Normal-like	Luminal A
BRCA	TCGA-OL-A66O	Luminal A|Normal-like	Luminal B
BRCA	TCGA-OL-A66P	HER2-enriched	HER2-enriched
BRCA	TCGA-OL-A6VO	Basal-like	Basal-like
BRCA	TCGA-OL-A6VQ	Luminal A|Normal-like	Luminal A
BRCA	TCGA-OL-A6VR	Luminal A|Normal-like	Luminal A
BRCA	TCGA-OL-A97C	Luminal A|Normal-like	Luminal A
BRCA	TCGA-PE-A5DC	Luminal A|Normal-like	Luminal B
BRCA	TCGA-PE-A5DD	Luminal A|Normal-like	Luminal A
BRCA	TCGA-PE-A5DE	Luminal A	Luminal A
BRCA	TCGA-PL-A8LV	Basal-like	Basal-like
BRCA	TCGA-PL-A8LX	Luminal A	Luminal A
BRCA	TCGA-PL-A8LY	Luminal A|Normal-like	Normal-like
BRCA	TCGA-PL-A8LZ	Basal-like	Basal-like
BRCA	TCGA-S3-A6ZF	Luminal B	Luminal B
BRCA	TCGA-S3-A6ZG	Luminal A	Luminal B
BRCA	TCGA-S3-A6ZH	Luminal B	Luminal B
BRCA	TCGA-S3-AA0Z	Basal-like	Basal-like
BRCA	TCGA-S3-AA10	Basal-like	Basal-like
BRCA	TCGA-S3-AA11	Luminal A|Normal-like	Luminal A
BRCA	TCGA-S3-AA12	Luminal B	Luminal B
BRCA	TCGA-S3-AA14	Luminal A|Normal-like	Luminal A
BRCA	TCGA-S3-AA15	Basal-like	Basal-like
BRCA	TCGA-S3-AA17	Luminal B	Luminal B
BRCA	TCGA-UL-AAZ6	Luminal B	HER2-enriched
BRCA	TCGA-UU-A93S	HER2-enriched	HER2-enriched
BRCA	TCGA-V7-A7HQ	Luminal A|Normal-like	Luminal A
BRCA	TCGA-W8-A86G	Luminal A|Normal-like	Luminal A
BRCA	TCGA-WT-AB41	Luminal A|Normal-like	Luminal A
BRCA	TCGA-WT-AB44	Luminal A|Normal-like	Luminal A
BRCA	TCGA-XX-A899	Luminal A|Normal-like	Luminal A
BRCA	TCGA-XX-A89A	Luminal A|Normal-like	Luminal A
BRCA	TCGA-Z7-A8R5	Luminal A|Normal-like	Luminal A
BRCA	TCGA-Z7-A8R6	Luminal B	Luminal B
CESC	TCGA-2W-A8YY	3	1
CESC	TCGA-4J-AA1J	2|1	2
CESC	TCGA-BI-A0VR	2|1	2
CESC	TCGA-BI-A0VS	4	1
CESC	TCGA-BI-A20A	2|1	3
CESC	TCGA-C5-A0TN	4	4
CESC	TCGA-C5-A1BE	2|1	2
CESC	TCGA-C5-A1BF	4	4
CESC	TCGA-C5-A1BI	2|1	2
CESC	TCGA-C5-A1BJ	2|1	2
CESC	TCGA-C5-A1BK	2|1	2
CESC	TCGA-C5-A1BL	2|1	2
CESC	TCGA-C5-A1BM	2|1	2
CESC	TCGA-C5-A1BN	4	4
CESC	TCGA-C5-A1BQ	2|1	2
CESC	TCGA-C5-A1M5	2|1	2
CESC	TCGA-C5-A1M6	3	3
CESC	TCGA-C5-A1M7	2|1	2
CESC	TCGA-C5-A1M8	2|1	2
CESC	TCGA-C5-A1M9	3	3
CESC	TCGA-C5-A1ME	3	3
CESC	TCGA-C5-A1MF	3	3
CESC	TCGA-C5-A1MH	2|1	2
CESC	TCGA-C5-A1MI	3	1
CESC	TCGA-C5-A1MJ	3	3
CESC	TCGA-C5-A1MK	2|1	2
CESC	TCGA-C5-A1ML	2|1	1
CESC	TCGA-C5-A1MN	4	4
CESC	TCGA-C5-A1MP	2|1	2
CESC	TCGA-C5-A1MQ	3	4
CESC	TCGA-C5-A2LS	3	3
CESC	TCGA-C5-A2LT	4	4
CESC	TCGA-C5-A2LV	4	4
CESC	TCGA-C5-A2LX	2|1	1
CESC	TCGA-C5-A2LY	2|1	4
CESC	TCGA-C5-A2LZ	2|1	2
CESC	TCGA-C5-A2M1	3	3
CESC	TCGA-C5-A2M2	3	3
CESC	TCGA-C5-A3HD	4	4
CESC	TCGA-C5-A3HE	3	3
CESC	TCGA-C5-A3HF	3	3
CESC	TCGA-C5-A3HL	2|1	2
CESC	TCGA-C5-A7CG	2|1	2
CESC	TCGA-C5-A7CH	4	4
CESC	TCGA-C5-A7CJ	2|1	2
CESC	TCGA-C5-A7CK	2|1	1
CESC	TCGA-C5-A7CL	2|1	2
CESC	TCGA-C5-A7CM	3	3
CESC	TCGA-C5-A7CO	2|1	2
CESC	TCGA-C5-A7UC	4	4
CESC	TCGA-C5-A7UE	2|1	2
CESC	TCGA-C5-A7UH	4	4
CESC	TCGA-C5-A7UI	2|1	4
CESC	TCGA-C5-A7X3	4	4
CESC	TCGA-C5-A7X5	4	4
CESC	TCGA-C5-A7X8	3	3
CESC	TCGA-C5-A7XC	2|1	3
CESC	TCGA-C5-A8XH	4	4
CESC	TCGA-C5-A8XI	2|1	1
CESC	TCGA-C5-A8XJ	2|1	1
CESC	TCGA-C5-A8XK	4	4
CESC	TCGA-C5-A8YQ	2|1	1
CESC	TCGA-C5-A8YR	4	4
CESC	TCGA-C5-A8YT	3	1
CESC	TCGA-C5-A8ZZ	2|1	1
CESC	TCGA-C5-A901	2|1	2
CESC	TCGA-C5-A902	4	4
CESC	TCGA-C5-A905	2|1	2
CESC	TCGA-C5-A907	4	4
CESC	TCGA-DG-A2KH	3	3
CESC	TCGA-DG-A2KJ	3	3
CESC	TCGA-DG-A2KK	3	3
CESC	TCGA-DG-A2KL	2|1	2
CESC	TCGA-DG-A2KM	3	2
CESC	TCGA-DR-A0ZL	2|1	2
CESC	TCGA-DR-A0ZM	2|1	2
CESC	TCGA-DS-A0VK	2|1	1
CESC	TCGA-DS-A0VL	2|1	2
CESC	TCGA-DS-A0VM	4	4
CESC	TCGA-DS-A0VN	4	4
CESC	TCGA-DS-A1O9	2|1	1
CESC	TCGA-DS-A1OA	2|1	2
CESC	TCGA-DS-A1OB	2|1	1
CESC	TCGA-DS-A1OC	2|1	4
CESC	TCGA-DS-A1OD	2|1	1
CESC	TCGA-DS-A3LQ	2|1	1
CESC	TCGA-DS-A5RQ	2|1	2
CESC	TCGA-DS-A7WF	3	3
CESC	TCGA-DS-A7WH	3	3
CESC	TCGA-DS-A7WI	4	4
CESC	TCGA-EA-A1QS	4	1
CESC	TCGA-EA-A1QT	2|1	2
CESC	TCGA-EA-A3HQ	2|1	2
CESC	TCGA-EA-A3HR	2|1	2
CESC	TCGA-EA-A3HS	2|1	2
CESC	TCGA-EA-A3HT	2|1	2
CESC	TCGA-EA-A3HU	2|1	2
CESC	TCGA-EA-A3QD	2|1	1
CESC	TCGA-EA-A3QE	2|1	2
CESC	TCGA-EA-A3Y4	4	4
CESC	TCGA-EA-A410	3	1
CESC	TCGA-EA-A411	2|1	3
CESC	TCGA-EA-A439	3	1
CESC	TCGA-EA-A43B	4	4
CESC	TCGA-EA-A44S	2|1	2
CESC	TCGA-EA-A4BA	3	1
CESC	TCGA-EA-A50E	2|1	2
CESC	TCGA-EA-A556	3	1
CESC	TCGA-EA-A5FO	3	3
CESC	TCGA-EA-A5O9	2|1	2
CESC	TCGA-EA-A5ZD	2|1	2
CESC	TCGA-EA-A5ZE	2|1	1
CESC	TCGA-EA-A5ZF	3	1
CESC	TCGA-EA-A6QX	2|1	2
CESC	TCGA-EA-A78R	2|1	2
CESC	TCGA-EA-A97N	2|1	2
CESC	TCGA-EK-A2GZ	2|1	1
CESC	TCGA-EK-A2H0	4	4
CESC	TCGA-EK-A2H1	4	4
CESC	TCGA-EK-A2IP	4	4
CESC	TCGA-EK-A2IR	2|1	1
CESC	TCGA-EK-A2PG	2|1	2
CESC	TCGA-EK-A2PI	2|1	1
CESC	TCGA-EK-A2PK	3	3
CESC	TCGA-EK-A2PL	2|1	4
CESC	TCGA-EK-A2PM	2|1	1
CESC	TCGA-EK-A2R7	3	3
CESC	TCGA-EK-A2R8	4	4
CESC	TCGA-EK-A2R9	2|1	1
CESC	TCGA-EK-A2RA	2|1	2
CESC	TCGA-EK-A2RB	2|1	2
CESC	TCGA-EK-A2RC	2|1	3
CESC	TCGA-EK-A2RE	4	4
CESC	TCGA-EK-A2RJ	4	4
CESC	TCGA-EK-A2RK	2|1	2
CESC	TCGA-EK-A2RL	3	3
CESC	TCGA-EK-A2RM	3	3
CESC	TCGA-EK-A2RN	2|1	2
CESC	TCGA-EK-A2RO	2|1	1
CESC	TCGA-EK-A3GJ	4	4
CESC	TCGA-EK-A3GK	3	3
CESC	TCGA-EK-A3GM	3	3
CESC	TCGA-EK-A3GN	4	4
CESC	TCGA-EX-A1H5	2|1	1
CESC	TCGA-EX-A1H6	3	3
CESC	TCGA-EX-A3L1	4	4
CESC	TCGA-EX-A449	3	3
CESC	TCGA-EX-A69L	4	4
CESC	TCGA-EX-A69M	2|1	3
CESC	TCGA-EX-A8YF	3	3
CESC	TCGA-FU-A23K	3	3
CESC	TCGA-FU-A23L	2|1	1
CESC	TCGA-FU-A2QG	2|1	2
CESC	TCGA-FU-A3EO	3	3
CESC	TCGA-FU-A3HY	2|1	2
CESC	TCGA-FU-A3HZ	4	1
CESC	TCGA-FU-A3NI	2|1	1
CESC	TCGA-FU-A3TQ	2|1	2
CESC	TCGA-FU-A3TX	2|1	1
CESC	TCGA-FU-A3WB	2|1	1
CESC	TCGA-FU-A3YQ	2|1	2
CESC	TCGA-FU-A40J	3	3
CESC	TCGA-FU-A57G	3	1
CESC	TCGA-FU-A5XV	2|1	2
CESC	TCGA-FU-A770	3	3
CESC	TCGA-GH-A9DA	4	4
CESC	TCGA-HG-A2PA	2|1	3
CESC	TCGA-HM-A3JJ	2|1	2
CESC	TCGA-HM-A3JK	2|1	1
CESC	TCGA-HM-A4S6	2|1	2
CESC	TCGA-HM-A6W2	3	1
CESC	TCGA-IR-A3L7	2|1	3
CESC	TCGA-IR-A3LA	3	3
CESC	TCGA-IR-A3LB	3	3
CESC	TCGA-IR-A3LC	2|1	3
CESC	TCGA-IR-A3LF	3	3
CESC	TCGA-IR-A3LH	4	1
CESC	TCGA-IR-A3LI	3	3
CESC	TCGA-IR-A3LK	4	4
CESC	TCGA-IR-A3LL	2|1	2
CESC	TCGA-JW-A5VG	4	4
CESC	TCGA-JW-A5VH	4	1
CESC	TCGA-JW-A5VI	2|1	4
CESC	TCGA-JW-A5VJ	2|1	2
CESC	TCGA-JW-A5VK	2|1	1
CESC	TCGA-JW-A5VL	2|1	4
CESC	TCGA-JW-A69B	3	3
CESC	TCGA-JW-A852	2|1	2
CESC	TCGA-JW-AAVH	2|1	2
CESC	TCGA-JX-A3PZ	4	4
CESC	TCGA-JX-A3Q0	2|1	2
CESC	TCGA-JX-A3Q8	3	3
CESC	TCGA-JX-A5QV	2|1	2
CESC	TCGA-LP-A4AU	4	4
CESC	TCGA-LP-A4AV	4	4
CESC	TCGA-LP-A4AW	2|1	1
CESC	TCGA-LP-A4AX	4	4
CESC	TCGA-LP-A5U2	2|1	1
CESC	TCGA-LP-A5U3	2|1	2
CESC	TCGA-LP-A7HU	3	1
CESC	TCGA-MA-AA3W	2|1	2
CESC	TCGA-MA-AA3X	2|1	2
CESC	TCGA-MA-AA3Y	4	4
CESC	TCGA-MA-AA3Z	2|1	2
CESC	TCGA-MA-AA41	2|1	4
CESC	TCGA-MA-AA42	2|1	2
CESC	TCGA-MA-AA43	4	4
CESC	TCGA-MU-A51Y	2|1	2
CESC	TCGA-MU-A5YI	2|1	1
CESC	TCGA-MU-A8JM	2|1	2
CESC	TCGA-MY-A5BD	3	3
CESC	TCGA-MY-A5BE	3	1
CESC	TCGA-MY-A5BF	2|1	2
CESC	TCGA-MY-A913	4	4
CESC	TCGA-PN-A8MA	3	1
CESC	TCGA-Q1-A5R1	3	3
CESC	TCGA-Q1-A5R2	2|1	2
CESC	TCGA-Q1-A5R3	2|1	3
CESC	TCGA-Q1-A6DT	4	4
CESC	TCGA-Q1-A6DV	3	3
CESC	TCGA-Q1-A6DW	2|1	2
CESC	TCGA-Q1-A73O	4	4
CESC	TCGA-Q1-A73P	3	3
CESC	TCGA-Q1-A73Q	2|1	1
CESC	TCGA-Q1-A73R	3	3
CESC	TCGA-Q1-A73S	2|1	1
CESC	TCGA-R2-A69V	2|1	4
CESC	TCGA-RA-A741	2|1	3
CESC	TCGA-UC-A7PD	4	4
CESC	TCGA-UC-A7PF	2|1	2
CESC	TCGA-UC-A7PG	2|1	2
CESC	TCGA-UC-A7PI	3	3
CESC	TCGA-VS-A8EB	4	4
CESC	TCGA-VS-A8EC	2|1	1
CESC	TCGA-VS-A8EG	2|1	2
CESC	TCGA-VS-A8EH	2|1	2
CESC	TCGA-VS-A8EI	2|1	4
CESC	TCGA-VS-A8EJ	3	1
CESC	TCGA-VS-A8EK	2|1	2
CESC	TCGA-VS-A8EL	2|1	4
CESC	TCGA-VS-A8Q8	2|1	2
CESC	TCGA-VS-A8Q9	4	4
CESC	TCGA-VS-A8QA	3	3
CESC	TCGA-VS-A8QC	2|1	2
CESC	TCGA-VS-A8QF	2|1	2
CESC	TCGA-VS-A8QH	3	3
CESC	TCGA-VS-A8QM	2|1	2
CESC	TCGA-VS-A94W	2|1	1
CESC	TCGA-VS-A94X	4	4
CESC	TCGA-VS-A94Y	4	4
CESC	TCGA-VS-A94Z	2|1	2
CESC	TCGA-VS-A950	4	4
CESC	TCGA-VS-A952	3	3
CESC	TCGA-VS-A953	4	4
CESC	TCGA-VS-A954	2|1	2
CESC	TCGA-VS-A957	2|1	3
CESC	TCGA-VS-A958	2|1	4
CESC	TCGA-VS-A959	2|1	3
CESC	TCGA-VS-A9U5	2|1	3
CESC	TCGA-VS-A9U6	2|1	1
CESC	TCGA-VS-A9U7	2|1	2
CESC	TCGA-VS-A9UB	4	4
CESC	TCGA-VS-A9UC	2|1	3
CESC	TCGA-VS-A9UD	2|1	1
CESC	TCGA-VS-A9UH	4	4
CESC	TCGA-VS-A9UI	2|1	2
CESC	TCGA-VS-A9UJ	3	3
CESC	TCGA-VS-A9UL	3	1
CESC	TCGA-VS-A9UM	2|1	2
CESC	TCGA-VS-A9UO	3	3
CESC	TCGA-VS-A9UP	3	1
CESC	TCGA-VS-A9UQ	3	3
CESC	TCGA-VS-A9UR	3	3
CESC	TCGA-VS-A9UT	3	1
CESC	TCGA-VS-A9UU	2|1	2
CESC	TCGA-VS-A9UV	2|1	2
CESC	TCGA-VS-A9UY	2|1	2
CESC	TCGA-VS-A9UZ	3	3
CESC	TCGA-VS-A9V0	3	3
CESC	TCGA-VS-A9V1	3	3
CESC	TCGA-VS-A9V2	2|1	2
CESC	TCGA-VS-A9V3	2|1	2
CESC	TCGA-VS-A9V4	3	3
CESC	TCGA-VS-A9V5	3	3
CESC	TCGA-VS-AA62	4	4
CESC	TCGA-WL-A834	2|1	2
CESC	TCGA-XS-A8TJ	2|1	2
CESC	TCGA-ZJ-A8QO	4	1
CESC	TCGA-ZJ-A8QQ	4	4
CESC	TCGA-ZJ-A8QR	4	4
CESC	TCGA-ZJ-AAX4	2|1	2
CESC	TCGA-ZJ-AAX8	2|1	2
CESC	TCGA-ZJ-AAXA	2|1	2
CESC	TCGA-ZJ-AAXB	3	1
CESC	TCGA-ZJ-AAXD	2|1	1
CESC	TCGA-ZJ-AAXF	2|1	2
CESC	TCGA-ZJ-AAXI	2|1	2
CESC	TCGA-ZJ-AAXJ	2|1	2
CESC	TCGA-ZJ-AAXN	4	4
CESC	TCGA-ZJ-AAXT	4	4
CESC	TCGA-ZJ-AAXU	2|1	2
CESC	TCGA-ZJ-AB0H	2|1	2
CESC	TCGA-ZJ-AB0I	4	4
CESC	TCGA-ZX-AA5X	2|1	2
COADREAD	TCGA-3L-AA1B	1	1
COADREAD	TCGA-4N-A93T	1	1
COADREAD	TCGA-4T-AA8H	2_1	2
COADREAD	TCGA-5M-AAT4	1	1
COADREAD	TCGA-5M-AAT5	2_2	1
COADREAD	TCGA-5M-AAT6	3	3
COADREAD	TCGA-5M-AATA	1	1
COADREAD	TCGA-5M-AATE	1	1
COADREAD	TCGA-A6-2675	2_2	3
COADREAD	TCGA-A6-2682	2_2	3
COADREAD	TCGA-A6-2684	1	3
COADREAD	TCGA-A6-2685	2_2	3
COADREAD	TCGA-A6-2686	3	3
COADREAD	TCGA-A6-4105	2_2	2
COADREAD	TCGA-A6-5656	1	1
COADREAD	TCGA-A6-5657	3	3
COADREAD	TCGA-A6-5659	1	1
COADREAD	TCGA-A6-5660	1	1
COADREAD	TCGA-A6-5661	3	2
COADREAD	TCGA-A6-5662	1	1
COADREAD	TCGA-A6-5664	2_1	3
COADREAD	TCGA-A6-5665	3	2
COADREAD	TCGA-A6-5666	1	1
COADREAD	TCGA-A6-5667	1	1
COADREAD	TCGA-A6-6137	2_2	2
COADREAD	TCGA-A6-6138	1	3
COADREAD	TCGA-A6-6140	2_2	1
COADREAD	TCGA-A6-6141	2_1	2
COADREAD	TCGA-A6-6142	1	3
COADREAD	TCGA-A6-6648	2_2	1
COADREAD	TCGA-A6-6649	2_1	2
COADREAD	TCGA-A6-6650	2_2	1
COADREAD	TCGA-A6-6651	1	3
COADREAD	TCGA-A6-6652	1	1
COADREAD	TCGA-A6-6653	3	2
COADREAD	TCGA-A6-6654	1	3
COADREAD	TCGA-A6-6780	3	2
COADREAD	TCGA-A6-6781	3	3
COADREAD	TCGA-A6-6782	1	3
COADREAD	TCGA-A6-A565	2_1	2
COADREAD	TCGA-A6-A566	2_2	3
COADREAD	TCGA-A6-A567	1	1
COADREAD	TCGA-A6-A56B	1	3
COADREAD	TCGA-A6-A5ZU	1	3
COADREAD	TCGA-AA-3489	1	3
COADREAD	TCGA-AA-3492	3	2
COADREAD	TCGA-AA-3495	2_2	2
COADREAD	TCGA-AA-3496	1	3
COADREAD	TCGA-AA-3502	2_1	2
COADREAD	TCGA-AA-3506	2_2	2
COADREAD	TCGA-AA-3509	2_2	1
COADREAD	TCGA-AA-3511	2_2	1
COADREAD	TCGA-AA-3526	2_2	1
COADREAD	TCGA-AA-3655	2_2	2
COADREAD	TCGA-AA-3660	2_2	1
COADREAD	TCGA-AA-3662	2_2	2
COADREAD	TCGA-AA-3663	3	2
COADREAD	TCGA-AA-3675	2_2	2
COADREAD	TCGA-AA-3685	2_2	2
COADREAD	TCGA-AA-3697	2_2	1
COADREAD	TCGA-AA-3712	2_2	1
COADREAD	TCGA-AA-3713	2_1	2
COADREAD	TCGA-AA-A01P	3	3
COADREAD	TCGA-AA-A01X	1	1
COADREAD	TCGA-AA-A01Z	2_2	2
COADREAD	TCGA-AA-A02K	1	1
COADREAD	TCGA-AA-A02Y	2_2	2
COADREAD	TCGA-AD-5900	3	3
COADREAD	TCGA-AD-6548	2_2	3
COADREAD	TCGA-AD-6888	2_2	1
COADREAD	TCGA-AD-6889	3	2
COADREAD	TCGA-AD-6890	2_2	1
COADREAD	TCGA-AD-6895	3	3
COADREAD	TCGA-AD-6899	2_2	3
COADREAD	TCGA-AD-6901	1	3
COADREAD	TCGA-AD-6963	1	1
COADREAD	TCGA-AD-6964	2_1	3
COADREAD	TCGA-AD-6965	1	1
COADREAD	TCGA-AD-A5EJ	3	2
COADREAD	TCGA-AD-A5EK	1	1
COADREAD	TCGA-AF-2687	1	3
COADREAD	TCGA-AF-2690	1	3
COADREAD	TCGA-AF-2693	2_2	2
COADREAD	TCGA-AF-3911	2_2	1
COADREAD	TCGA-AF-4110	2_2	2
COADREAD	TCGA-AF-5654	1	1
COADREAD	TCGA-AF-6136	2_2	2
COADREAD	TCGA-AF-6655	2_2	3
COADREAD	TCGA-AF-6672	2_1	2
COADREAD	TCGA-AF-A56K	1	1
COADREAD	TCGA-AF-A56L	1	3
COADREAD	TCGA-AF-A56N	1	1
COADREAD	TCGA-AG-3591	2_1	2
COADREAD	TCGA-AG-3592	2_2	1
COADREAD	TCGA-AG-3725	2_2	2
COADREAD	TCGA-AG-3731	2_2	3
COADREAD	TCGA-AG-3732	2_1	2
COADREAD	TCGA-AG-3742	1	1
COADREAD	TCGA-AG-3902	2_2	2
COADREAD	TCGA-AG-4021	2_2	3
COADREAD	TCGA-AG-4022	2_2	1
COADREAD	TCGA-AH-6544	2_2	2
COADREAD	TCGA-AH-6547	2_2	2
COADREAD	TCGA-AH-6549	1	1
COADREAD	TCGA-AH-6643	1	3
COADREAD	TCGA-AH-6644	1	3
COADREAD	TCGA-AH-6897	2_2	1
COADREAD	TCGA-AH-6903	2_2	2
COADREAD	TCGA-AM-5820	1	3
COADREAD	TCGA-AM-5821	3	3
COADREAD	TCGA-AU-3779	1	1
COADREAD	TCGA-AU-6004	3	3
COADREAD	TCGA-AY-5543	2_2	2
COADREAD	TCGA-AY-6196	3	3
COADREAD	TCGA-AY-6197	3	2
COADREAD	TCGA-AY-6386	2_2	2
COADREAD	TCGA-AY-A54L	2_2	2
COADREAD	TCGA-AY-A69D	2_2	2
COADREAD	TCGA-AY-A71X	2_1	2
COADREAD	TCGA-AY-A8YK	2_2	1
COADREAD	TCGA-AZ-4313	3	2
COADREAD	TCGA-AZ-4315	3	2
COADREAD	TCGA-AZ-4323	2_2	3
COADREAD	TCGA-AZ-4614	3	2
COADREAD	TCGA-AZ-4615	3	3
COADREAD	TCGA-AZ-4616	3	3
COADREAD	TCGA-AZ-4682	2_2	1
COADREAD	TCGA-AZ-4684	2_2	2
COADREAD	TCGA-AZ-5403	2_2	1
COADREAD	TCGA-AZ-5407	2_1	2
COADREAD	TCGA-AZ-6598	3	2
COADREAD	TCGA-AZ-6599	2_1	2
COADREAD	TCGA-AZ-6600	2_2	2
COADREAD	TCGA-AZ-6601	3	3
COADREAD	TCGA-AZ-6603	1	1
COADREAD	TCGA-AZ-6605	2_2	3
COADREAD	TCGA-AZ-6606	2_2	2
COADREAD	TCGA-AZ-6607	3	3
COADREAD	TCGA-AZ-6608	1	1
COADREAD	TCGA-BM-6198	2_2	3
COADREAD	TCGA-CA-5254	3	2
COADREAD	TCGA-CA-5255	3	2
COADREAD	TCGA-CA-5256	1	1
COADREAD	TCGA-CA-5796	2_1	2
COADREAD	TCGA-CA-5797	1	1
COADREAD	TCGA-CA-6715	1	1
COADREAD	TCGA-CA-6716	1	1
COADREAD	TCGA-CA-6717	2_2	3
COADREAD	TCGA-CA-6718	3	3
COADREAD	TCGA-CA-6719	1	3
COADREAD	TCGA-CI-6619	2_2	2
COADREAD	TCGA-CI-6620	2_2	2
COADREAD	TCGA-CI-6621	2_2	1
COADREAD	TCGA-CI-6622	2_2	1
COADREAD	TCGA-CI-6623	2_2	1
COADREAD	TCGA-CI-6624	2_2	2
COADREAD	TCGA-CK-4947	2_2	2
COADREAD	TCGA-CK-4948	2_2	3
COADREAD	TCGA-CK-4950	2_2	2
COADREAD	TCGA-CK-4951	3	3
COADREAD	TCGA-CK-4952	2_1	2
COADREAD	TCGA-CK-5912	1	1
COADREAD	TCGA-CK-5913	3	2
COADREAD	TCGA-CK-5914	1	1
COADREAD	TCGA-CK-5915	1	1
COADREAD	TCGA-CK-5916	3	3
COADREAD	TCGA-CK-6746	3	3
COADREAD	TCGA-CK-6747	2_2	2
COADREAD	TCGA-CK-6748	1	3
COADREAD	TCGA-CK-6751	3	2
COADREAD	TCGA-CL-4957	2_2	1
COADREAD	TCGA-CL-5917	1	1
COADREAD	TCGA-CL-5918	1	1
COADREAD	TCGA-CM-4743	3	2
COADREAD	TCGA-CM-4744	3	2
COADREAD	TCGA-CM-4747	1	1
COADREAD	TCGA-CM-4751	2_2	2
COADREAD	TCGA-CM-5344	2_2	1
COADREAD	TCGA-CM-5348	3	3
COADREAD	TCGA-CM-5349	1	3
COADREAD	TCGA-CM-5860	2_2	3
COADREAD	TCGA-CM-5861	3	2
COADREAD	TCGA-CM-5862	1	1
COADREAD	TCGA-CM-5863	2_1	2
COADREAD	TCGA-CM-5864	1	1
COADREAD	TCGA-CM-5868	1	1
COADREAD	TCGA-CM-6161	1	1
COADREAD	TCGA-CM-6162	2_1	3
COADREAD	TCGA-CM-6163	2_2	1
COADREAD	TCGA-CM-6164	1	1
COADREAD	TCGA-CM-6165	2_2	3
COADREAD	TCGA-CM-6166	1	1
COADREAD	TCGA-CM-6167	2_2	3
[truncated: 3,898 more rows]
