# Supplementary material for: A reference profile-free deconvolution method to infer cancer cell-intrinsic subtypes and tumor-type-specific stromal profiles
Source: Genome Med. 2020 Feb 28;12:24. doi: 10.1186/s13073-020-0720-0 (PMC7049190; doi:10.1186/s13073-020-0720-0)
Supplement: Supplementary file 4 — Additional file 4 Table S4. Associations between somatic mutations or copy number alterations and subtypes by DeClust or TCGA. [file 13073_2020_720_MOESM4_ESM.xlsx]

## Sheet: Additional file 4
Table S4 Association of somatic mutations or copy number alterations and subtypes by DeClust or TCGA. The second and third column shows the -log10 of p-value (Chis-quare test) of the correlation. The fourth column to the last column shows the fraction of the alteration in each subtype.
Table for BLCA
genes	deClust_logPvalue	TCGA_logPvalue	deClust basal-squamous_1	deClust basal-squamous_2	deClust luminal-papillary	deClust luminal|luminal-infiltrated	deClust neuronal	TCGA basal-squamous	TCGA luminal	TCGA luminal-infiltrated	TCGA luminal-papillary	TCGA neuronal
PPARG.amp	9.9487	3.00429	0.136986	0.025	0.0196078	0.341463	0.0769231	0.070922	0.461538	0.181818	0.141844	0.105263
FGFR3.mut	9.31833	6.65634	0.0714286	0.0641026	0.373737	0.0672269	0	0.0510949	0.0769231	0.0526316	0.310606	0.05
TP53.mut	8.23264	1.4616	0.628571	0.602564	0.181818	0.571429	0.72	0.59854	0.692308	0.460526	0.356061	0.65
RB1.mut	7.07591	0	0.371429	0.192308	0	0.142857	0.4	0.248175	0.0769231	0.171053	0.106061	0.25
CDKN2A.del	3.06257	0	0.191781	0.4125	0.509804	0.235772	0.269231	0.333333	0.192308	0.363636	0.35461	0.263158
ARNT.amp	2.47033	0.23488	0.136986	0.025	0.0294118	0.195122	0.230769	0.070922	0.307692	0.103896	0.106383	0.210526
MCL1.amp	2.30334	0.159717	0.136986	0.025	0.0392157	0.203252	0.230769	0.070922	0.307692	0.12987	0.106383	0.210526
LRP1B.del	1.40319	1.31984	0.0684932	0.225	0.0392157	0.0731707	0.115385	0.184397	0	0.0649351	0.0496454	0.0526316
EHF.amp	0.103612	2.47241	0	0.0375	0	0.0406504	0.115385	0.0212766	0	0.025974	0.0141844	0.210526
LMO2.amp	0	1.40477	0	0.0375	0	0.0243902	0.0769231	0.0212766	0	0.012987	0.0070922	0.157895
Table for BRCA
genes	deClust_logPvalue	TCGA_logPvalue	deClust Basal-like	deClust HER2-enriched	deClust Luminal A	deClust Luminal A|Normal-like	deClust Luminal B	TCGA Basal-like	TCGA HER2-enriched	TCGA Luminal A	TCGA Luminal B	TCGA Normal-like
TP53.mut	71.8969	65.0824	0.752941	0.658915	0.102273	0.070632	0.208696	0.739884	0.676768	0.0945055	0.236052	0.357143
ERBB2.amp	55.7858	70.9388	0.0378378	0.542857	0.027027	0.0447284	0.119048	0.0374332	0.669725	0.046	0.110687	0
MYC.amp	25.1716	19.9346	0.437838	0.285714	0.0432432	0.0830671	0.289683	0.433155	0.293578	0.088	0.251908	0.294118
PIK3CA.mut	21.8972	15.1704	0.0470588	0.348837	0.477273	0.475836	0.221739	0.0578035	0.343434	0.441758	0.287554	0.285714
KDM5A.amp	20.2634	17.7366	0.178378	0.0428571	0	0	0.0238095	0.171123	0.0275229	0.004	0.0305344	0
CDH1.mut	16.8578	6.37568	0.00588235	0.0697674	0.0965909	0.267658	0.0521739	0.00578035	0.0606061	0.18022	0.0858369	0.142857
CCNE1.amp	12.9709	12.4671	0.151351	0.0428571	0	0.00638978	0.031746	0.149733	0.0550459	0.01	0.019084	0
TUBD1.amp	12.7069	7.01808	0.0540541	0.214286	0.0432432	0.0511182	0.22619	0.0588235	0.266055	0.076	0.164122	0
PDE4D.del	11.258	11.044	0.108108	0	0.00540541	0.00638978	0.0119048	0.106952	0	0.01	0.00381679	0
MCL1.amp	9.95096	9.81876	0.308108	0.15	0.0972973	0.108626	0.0674603	0.31016	0.12844	0.092	0.110687	0
CCND1.amp	9.41339	11.0236	0.0378378	0.157143	0.12973	0.15016	0.301587	0.0320856	0.183486	0.138	0.305344	0.0588235
CSMD1.del	8.75282	6.85948	0.227027	0.0928571	0.0432432	0.0383387	0.115079	0.219251	0.119266	0.052	0.0916031	0
ZNF217.amp	8.75282	2.97128	0.0432432	0.15	0.0324324	0.0415335	0.18254	0.0427807	0.174312	0.06	0.133588	0.117647
PTEN.del	7.55632	6.08152	0.151351	0.0428571	0.00540541	0.0383387	0.031746	0.144385	0.0275229	0.026	0.0458015	0
TERT.amp	7.45589	8.02451	0.102703	0.0571429	0.00540541	0.0127796	0.00396825	0.112299	0.0275229	0.014	0.00763359	0
PIK3R1.del	7.08202	6.90263	0.0648649	0	0.00540541	0	0.00396825	0.0641711	0	0.004	0	0
PIK3CA.amp	6.99492	4.50966	0.108108	0.128571	0.0162162	0.0159744	0.0277778	0.106952	0.119266	0.022	0.0305344	0.0588235
GATA3.mut	5.75946	4.92824	0	0.0310078	0.147727	0.104089	0.165217	0.00578035	0.030303	0.116484	0.167382	0
RB1.del	5.35288	4.86164	0.118919	0.05	0.027027	0.00638978	0.0357143	0.112299	0.0458716	0.01	0.0496183	0.0588235
ANKS1B.del	5.21506	5.0549	0.0594595	0.00714286	0.00540541	0	0.00396825	0.0588235	0.00917431	0.002	0.00381679	0
FOXA1.amp	4.41754	2.97869	0.00540541	0.05	0	0	0.0555556	0.00534759	0.0458716	0.004	0.0534351	0
TCF3.del	4.26633	3.72591	0.0540541	0.0214286	0.00540541	0	0	0.0534759	0.0183486	0.002	0.00381679	0
FAT1.del	3.40445	2.85058	0.0648649	0.0357143	0	0	0.0238095	0.0641711	0.0275229	0.002	0.0267176	0
ERCC5.amp	3.02261	3.04884	0.0702703	0.0142857	0.00540541	0.00638978	0.0198413	0.0695187	0.00917431	0.008	0.0152672	0.0588235
IL6ST.del	2.88466	2.79074	0.0540541	0.00714286	0.00540541	0.00319489	0.00793651	0.0534759	0.00917431	0.006	0.00381679	0
CDKN2A.del	1.91855	2.24467	0.0972973	0.0428571	0.0216216	0.0159744	0.047619	0.101604	0.0550459	0.022	0.0343511	0
FH.amp	1.80307	0.531919	0.205405	0.135714	0.12973	0.146965	0.0595238	0.208556	0.100917	0.124	0.114504	0
MAP3K1.mut	1.77442	1.47944	0.0176471	0.0387597	0.130682	0.0966543	0.0565217	0.017341	0.040404	0.10989	0.0515021	0.0714286
SMYD3.amp	1.76276	0.970731	0.221622	0.135714	0.12973	0.146965	0.0714286	0.224599	0.110092	0.124	0.122137	0
CTCF.mut	1.44577	0	0.00588235	0.00775194	0.0568182	0.0148699	0.00434783	0.00578035	0.010101	0.0263736	0.0128755	0
WSCD2.mut	0.67417	1.60566	0	0.0465116	0.0227273	0.00743494	0.00434783	0	0.0606061	0.00659341	0.0171674	0
SHISA4.mut	0	8.48805	0	0.00775194	0	0.00743494	0.00869565	0	0	0.0021978	0.00858369	0.142857
Table for CESC
genes	deClust_logPvalue	TCGA_logPvalue	deClust 2|1	deClust 3	deClust 4	TCGA 1	TCGA 2	TCGA 3	TCGA 4
BIRC3.amp	5.86181	4.19272	0.0714286	0.0135135	0.3125	0.0526316	0.0714286	0.0289855	0.294118
KRAS.mut	1.52189	0.407114	0.00990099	0.153846	0.05	0.102564	0	0.122449	0.0243902
Table for COADREAD
genes	deClust_logPvalue	TCGA_logPvalue	deClust 1	deClust 2_1	deClust 2_2	deClust 3	TCGA 1	TCGA 2	TCGA 3
ACVR2A.mut	18.7421	2.15727	0.029703	0.185185	0.0384615	0.636364	0.0212766	0.283951	0.244186
RNF43.mut	15.6037	1.07227	0	0.185185	0.025641	0.509091	0.0106383	0.222222	0.186047
BMPR2.mut	10.1722	0	0.019802	0.111111	0.0384615	0.436364	0.0319149	0.222222	0.127907
MECOM.mut	8.54774	0	0.019802	0.037037	0	0.327273	0.0212766	0.0987654	0.127907
SVIL.mut	6.83441	0	0.039604	0.111111	0	0.345455	0.0319149	0.148148	0.127907
CIC.mut	6.71949	0	0.019802	0	0.0128205	0.290909	0.0319149	0.135802	0.0581395
MEGF8.mut	5.88753	0	0.00990099	0	0.025641	0.272727	0	0.135802	0.0813953
BCL9L.mut	5.77595	0	0.00990099	0.148148	0.0384615	0.327273	0.0319149	0.123457	0.151163
IGF2R.mut	5.51204	0	0.039604	0.111111	0.0384615	0.363636	0.0319149	0.17284	0.151163
CHD3.mut	5.11228	0	0.00990099	0.037037	0	0.236364	0.0106383	0.111111	0.0581395
RAPGEF2.mut	5.09011	0	0.00990099	0.037037	0.025641	0.272727	0.0106383	0.111111	0.104651
OR6C75.mut	4.91132	0	0.019802	0.148148	0.0128205	0.290909	0.0106383	0.123457	0.139535
NIPA2.mut	4.53415	0	0	0	0	0.181818	0	0.0493827	0.0697674
RGS22.mut	4.5176	0	0	0.148148	0.0512821	0.290909	0.0106383	0.148148	0.127907
FAM193A.mut	4.50955	0	0.00990099	0.0740741	0.0128205	0.254545	0.0106383	0.111111	0.0930233
XYLT2.mut	4.29283	0	0.00990099	0	0	0.2	0	0.0987654	0.0465116
MLL4.mut	4.22332	0	0.039604	0.111111	0.0512821	0.345455	0.0531915	0.209877	0.0930233
SMTN.mut	4.20603	0	0.00990099	0.037037	0.0128205	0.236364	0	0.0740741	0.116279
ANK3.mut	4.19403	0	0.0594059	0.111111	0.0641026	0.381818	0.0638298	0.209877	0.139535
CRTC1.mut	3.78367	0	0	0.0740741	0.0128205	0.218182	0.0106383	0.111111	0.0581395
MACF1.mut	3.78349	0	0.029703	0.222222	0.128205	0.381818	0.0425532	0.234568	0.197674
JAK1.mut	3.59837	0	0	0.111111	0.025641	0.236364	0	0.0740741	0.139535
NIPBL.mut	3.51084	0	0.029703	0.0740741	0.0769231	0.327273	0.0531915	0.17284	0.116279
CD58.mut	3.46696	0	0	0	0.025641	0.2	0	0.0740741	0.0813953
KIAA0195.mut	3.44785	0	0.00990099	0.037037	0	0.2	0.0106383	0.0740741	0.0697674
KIAA0564.mut	3.44295	0	0.019802	0	0.025641	0.236364	0.0106383	0.111111	0.0813953
USP34.mut	3.20055	0	0.039604	0.148148	0.102564	0.363636	0.0425532	0.209877	0.174419
PLEKHA6.mut	3.12288	0	0	0.0740741	0	0.181818	0	0.0987654	0.0465116
BRAF.mut	3.12049	0	0.188119	0.481481	0.25641	0.6	0.212766	0.395062	0.383721
MAP7D1.mut	3.11628	0	0.029703	0.0740741	0	0.236364	0.0106383	0.0740741	0.127907
FAM179A.mut	3.09294	0	0.029703	0.037037	0.0384615	0.272727	0.0212766	0.135802	0.104651
GTF3C1.mut	3.00367	0	0	0.111111	0.0384615	0.236364	0	0.123457	0.104651
CDC7.mut	2.90556	0	0.029703	0.037037	0.025641	0.254545	0.0319149	0.123457	0.0813953
SLC44A4.mut	2.84232	0	0	0	0	0.145455	0	0.0617284	0.0348837
C9orf125.mut	2.84232	0	0	0	0	0.145455	0	0.0740741	0.0232558
KIAA0649.mut	2.84232	0	0	0	0	0.145455	0	0.0617284	0.0348837
GNG12.mut	2.84232	0	0	0	0	0.145455	0	0.0740741	0.0232558
PNPLA5.mut	2.84232	0	0	0	0	0.145455	0	0.0493827	0.0465116
FHOD3.mut	2.80911	0	0.019802	0.111111	0.0128205	0.236364	0.0212766	0.111111	0.0930233
HERC1.mut	2.80132	0	0.0693069	0	0.0512821	0.309091	0.0957447	0.185185	0.0465116
MLL2.mut	2.79584	0	0.0792079	0.111111	0.141026	0.418182	0.12766	0.222222	0.174419
AP1G2.mut	2.77401	0	0	0.037037	0	0.163636	0	0.0493827	0.0697674
FCAMR.mut	2.77401	0	0	0.037037	0	0.163636	0	0.0617284	0.0581395
YLPM1.mut	2.7133	0	0	0.037037	0.025641	0.2	0	0.111111	0.0581395
HLA-A.mut	2.68725	1.3491	0.00990099	0.037037	0.025641	0.218182	0	0.160494	0.0348837
RNF145.mut	2.6773	0	0.0594059	0.259259	0.115385	0.381818	0.0744681	0.234568	0.197674
CWF19L2.mut	2.66098	0	0.019802	0	0.025641	0.218182	0.0212766	0.111111	0.0581395
TNRC6C.mut	2.65638	0	0	0.037037	0.0128205	0.181818	0	0.0740741	0.0697674
MVK.mut	2.65638	0	0	0.037037	0.0128205	0.181818	0	0.0493827	0.0930233
MBD6.mut	2.65638	0	0.019802	0.037037	0.0128205	0.218182	0.0319149	0.0864198	0.0697674
DNAH6.mut	2.49301	0	0.029703	0.0740741	0.025641	0.254545	0.0319149	0.123457	0.0930233
CAMSAP1L1.mut	2.40069	0	0.029703	0.148148	0.0384615	0.272727	0.0319149	0.123457	0.139535
SEC31A.mut	2.39636	0	0.00990099	0.037037	0.0512821	0.236364	0.0106383	0.111111	0.104651
RAPGEF6.mut	2.39636	0	0.00990099	0.037037	0.0512821	0.236364	0.0319149	0.0740741	0.116279
BCOR.mut	2.3606	0	0.029703	0.037037	0.0384615	0.254545	0.0212766	0.0864198	0.139535
BRSK1.mut	2.35662	0	0.019802	0.0740741	0.025641	0.236364	0.0319149	0.135802	0.0581395
DOCK8.mut	2.30883	0	0.00990099	0	0.0512821	0.218182	0.0319149	0.0740741	0.0930233
GPR98.mut	2.30392	0	0.128713	0.111111	0.115385	0.436364	0.138298	0.259259	0.174419
ZBTB20.mut	2.27185	0	0.019802	0.0740741	0	0.2	0.0106383	0.111111	0.0581395
LRP2.mut	2.23427	0	0.138614	0.111111	0.166667	0.472727	0.159574	0.246914	0.244186
DDX26B.mut	2.20466	0	0	0.111111	0.0128205	0.181818	0	0.0740741	0.0930233
KCTD3.mut	2.20466	0	0	0.111111	0.0128205	0.181818	0.0106383	0.0864198	0.0697674
BLM.mut	2.13607	0	0	0.037037	0.0384615	0.2	0.0106383	0.0987654	0.0697674
SBNO1.mut	2.1231	0	0.019802	0.111111	0.0128205	0.218182	0.0212766	0.123457	0.0697674
KLF3.mut	2.01653	0	0	0	0	0.127273	0	0.0493827	0.0348837
SLC38A9.mut	2.01653	0	0	0	0	0.127273	0	0.0493827	0.0348837
NTAN1.mut	2.01653	0	0	0	0	0.127273	0	0.0493827	0.0348837
B4GALNT4.mut	1.97562	0	0	0.037037	0	0.145455	0	0.0493827	0.0581395
SLC22A16.mut	1.97562	0	0	0.037037	0	0.145455	0	0.0617284	0.0465116
MGA.mut	1.94979	0	0.0495049	0.111111	0.0641026	0.309091	0.0531915	0.148148	0.151163
BCORL1.mut	1.87992	0	0.039604	0.0740741	0.0128205	0.236364	0.0425532	0.0864198	0.104651
ALPK2.mut	1.87935	0	0.0495049	0.148148	0.115385	0.345455	0.0851064	0.222222	0.127907
FGD3.mut	1.87769	0	0	0	0.025641	0.163636	0.0106383	0.0617284	0.0581395
ZFYVE16.mut	1.87769	0	0	0	0.025641	0.163636	0	0.0493827	0.0813953
OR4M2.mut	1.87085	0	0	0.037037	0.0128205	0.163636	0	0.0617284	0.0697674
CEL.mut	1.87085	0	0	0.037037	0.0128205	0.163636	0	0.0740741	0.0581395
C9orf131.mut	1.82573	0	0	0	0.0128205	0.145455	0	0.037037	0.0697674
CHD7.mut	1.82365	0	0.0594059	0.0740741	0.025641	0.272727	0.0638298	0.111111	0.116279
FAM189B.mut	1.80792	0	0.00990099	0	0	0.145455	0.0106383	0.037037	0.0581395
ITPR1.mut	1.78932	0	0.039604	0.037037	0.0897436	0.290909	0.0851064	0.123457	0.116279
STAU2.mut	1.73178	0	0.00990099	0	0.0128205	0.163636	0.0106383	0.0617284	0.0581395
APC.del	1.69615	0	0.0205479	0.153846	0.00826446	0.0571429	0.00735294	0.0789474	0.031746
UBR4.mut	1.68853	0	0.0594059	0.148148	0.0769231	0.327273	0.0851064	0.160494	0.151163
DNAH12.mut	1.67662	0	0.019802	0.111111	0.0384615	0.236364	0.0106383	0.148148	0.0930233
BAIAP2L1.mut	1.65793	0	0	0.0740741	0	0.145455	0	0.0740741	0.0465116
NCAPD2.mut	1.60578	0	0	0.0740741	0.025641	0.181818	0	0.0987654	0.0697674
C20orf117.mut	1.54638	0	0	0.0740741	0.0128205	0.163636	0	0.0493827	0.0930233
C1S.mut	1.53275	0	0.00990099	0.0740741	0	0.163636	0.0106383	0.0987654	0.0348837
RAD51AP2.mut	1.48904	0	0.00990099	0.0740741	0.0128205	0.181818	0.0106383	0.111111	0.0465116
USP26.mut	1.45465	0	0.00990099	0.111111	0.0128205	0.181818	0	0.111111	0.0697674
C14orf43.mut	1.40965	0	0.00990099	0.037037	0.0384615	0.2	0.0106383	0.0987654	0.0813953
PLXNA3.mut	1.32522	0	0.029703	0.037037	0.0128205	0.2	0.0319149	0.111111	0.0465116
FRY.mut	1.30942	0	0.029703	0.111111	0.0769231	0.272727	0.0319149	0.160494	0.127907
RELN.mut	1.30821	0	0.178218	0.185185	0.0512821	0.381818	0.159574	0.209877	0.186047
BCL2L1.amp	0.842702	2.38713	0.164384	0	0.0909091	0.0285714	0.183824	0.0175439	0.0793651
SDC4.amp	0.116262	2.33983	0.157534	0	0.115702	0.0428571	0.198529	0.0350877	0.0714286
IQSEC2.mut	0.0778198	1.5035	0	0.037037	0.0384615	0.145455	0	0.135802	0.0116279
Table for HNSC
genes	deClust_logPvalue	TCGA_logPvalue	deClust Atypical_1	deClust Atypical_2	deClust Basal_1	deClust Basal_2	deClust Classical	deClust Mesenchymal_1	deClust Mesenchymal_2	TCGA Atypical	TCGA Basal	TCGA Classical	TCGA Mesenchymal
NSD1.mut	35.8541	4.90491	0.0517241	0.666667	0.0113636	0.0384615	0.046875	0.0909091	0.0736842	0.222222	0.048913	0.235294	0.0517241
TP53.mut	26.7122	13.9931	0.0689655	0.816667	0.795455	0.682692	0.921875	0.787879	0.852632	0.410256	0.755435	0.917647	0.818966
SOX2.amp	10.0971	5.56323	0.209677	0.21875	0.157303	0.103774	0.575758	0.235294	0.107527	0.260163	0.132275	0.420455	0.122807
CASP8.mut	5.97807	4.77843	0	0.05	0.181818	0.259615	0.015625	0.0909091	0.0421053	0.017094	0.211957	0.0470588	0.0775862
LRP1B.del	5.2634	2.30822	0	0.078125	0.123596	0.179245	0.333333	0.147059	0.0430108	0.0650407	0.121693	0.272727	0.0964912
CSMD3.mut	4.12302	0.501473	0.155172	0.433333	0.159091	0.163462	0.375	0.212121	0.0947368	0.264957	0.163043	0.329412	0.146552
PTEN.del	4.08291	2.00737	0.16129	0.03125	0.0337079	0	0.0454545	0	0	0.097561	0.015873	0.0340909	0
CDKN2A.del	2.0975	3.03402	0.0645161	0.296875	0.404494	0.415094	0.348485	0.382353	0.27957	0.138211	0.396825	0.352273	0.368421
ERBB2.amp	1.72753	0	0.0322581	0.015625	0.011236	0	0.106061	0.0294118	0	0.0243902	0.010582	0.0681818	0.00877193
CUL3.mut	1.72333	0	0	0.0666667	0.0227273	0.00961539	0.125	0.030303	0	0.025641	0.0108696	0.0823529	0.0344828
RELN.mut	1.63501	0	0.0862069	0.216667	0.0227273	0.0576923	0.203125	0.121212	0.0631579	0.153846	0.0597826	0.129412	0.0775862
NRF1.mut	1.58269	0	0	0	0	0.0192308	0	0.0909091	0	0.00854701	0.0108696	0.0235294	0
CDKN2A.mut	1.42421	0.346	0	0.166667	0.238636	0.298077	0.296875	0.151515	0.273684	0.119658	0.293478	0.258824	0.189655
FAT1.mut	1.35441	0	0.0344828	0.2	0.284091	0.317308	0.3125	0.212121	0.147368	0.128205	0.271739	0.258824	0.224138
HRAS.mut	0.429972	1.82383	0.0172414	0.0166667	0.136364	0.0961538	0	0.0909091	0.0421053	0.017094	0.125	0.0117647	0.0431034
Table for KIRC
genes	deClust_logPvalue	TCGA_logPvalue	deClust 1_1	deClust 1_2	deClust 3	deClust 3|2	deClust 4	TCGA 1	TCGA 2	TCGA 3	TCGA 4
CCDC136.mut	15.7025	0	0.0139535	0.466667	0	0.0285714	0.0215054	0.0318471	0.0222222	0.0377358	0.0416667
OSBPL3.mut	14.1117	0	0.0139535	0.4	0	0.0190476	0.0107527	0.0254777	0.0111111	0.0188679	0.0520833
DNAH3.mut	13.6324	0	0.0418605	0.6	0.047619	0.0571429	0.0215054	0.0573248	0.0444444	0.0660377	0.0729167
CD4.mut	13.4546	0	0.027907	0.533333	0	0.0571429	0.0215054	0.044586	0.0222222	0.0566038	0.0729167
TAS2R3.mut	12.6488	0	0.0186047	0.4	0	0.00952381	0.0215054	0.0382166	0.0111111	0.0283019	0.03125
KIAA0408.mut	12.0883	0	0.027907	0.466667	0	0.0285714	0.0215054	0.044586	0.0222222	0.0377358	0.0520833
ARAP3.mut	11.2864	0	0.0372093	0.533333	0	0.0666667	0.0215054	0.0509554	0.0555556	0.0566038	0.0625
NACA.mut	11.2785	0	0.0139535	0.333333	0	0.0190476	0	0.0127389	0.0222222	0.0188679	0.0416667
CCDC91.mut	10.3508	0	0.0186047	0.4	0.047619	0.0285714	0.0107527	0.0254777	0.0222222	0.0471698	0.0416667
NETO2.mut	10.3508	0	0	0.266667	0	0.0190476	0.0107527	0.0127389	0	0.0188679	0.03125
VPS33A.mut	10.2624	0	0	0.2	0	0	0.0107527	0.0127389	0	0.00943396	0.0104167
EMG1.mut	10.1188	0	0.00465116	0.2	0	0	0	0.00636943	0	0	0.03125
C1S.mut	9.47502	0	0.0232558	0.4	0	0.0380952	0.0107527	0.0318471	0.0222222	0.0377358	0.0520833
SMG7.mut	9.38209	0	0.027907	0.4	0	0.0285714	0.0107527	0.044586	0.0222222	0.0377358	0.03125
PHACTR1.mut	9.0315	0	0.0418605	0.466667	0	0.0380952	0.0215054	0.044586	0.0444444	0.0471698	0.0625
NFATC2.mut	7.96954	0	0.00465116	0.2	0.047619	0	0	0.00636943	0.0111111	0.0188679	0.0104167
SIRT4.mut	7.2712	0	0.00465116	0.2	0	0	0.0107527	0.0191083	0	0	0.0208333
HPS3.mut	7.18977	0	0.00930233	0.266667	0	0.0285714	0	0.0191083	0	0.0377358	0.0208333
DPP3.mut	6.91462	0	0.027907	0.333333	0.047619	0.0190476	0	0.0254777	0.0222222	0.0283019	0.0520833
EGR1.mut	6.84116	0	0.00930233	0.266667	0	0.00952381	0.0215054	0.0191083	0.0111111	0.00943396	0.0416667
SLC6A7.mut	5.98409	0	0.0139535	0.266667	0	0.0285714	0	0.0127389	0.0222222	0.0377358	0.0208333
ZBTB7C.mut	5.3019	0	0.00465116	0.2	0	0.00952381	0.0107527	0.00636943	0.0111111	0.00943396	0.03125
SLC18A2.mut	4.74079	0	0	0.133333	0	0.00952381	0	0.00636943	0	0.00943396	0.0104167
NEGR1.del	4.61272	0	0.00389105	0	0.15625	0.0258621	0.00980392	0.0108696	0	0.0495868	0.018018
TAGLN3.mut	4.59131	0	0.00465116	0.133333	0	0	0	0	0.0111111	0	0.0208333
LETM1.mut	4.32508	0	0.0139535	0.266667	0	0.0380952	0.0107527	0.00636943	0.0333333	0.0377358	0.0416667
SHANK1.mut	4.14616	0	0.00930233	0.2	0	0.0190476	0	0.0127389	0.0111111	0.0283019	0.0104167
GSTCD.mut	4.07701	0	0.0139535	0.2	0	0.00952381	0	0.0127389	0.0111111	0.0188679	0.0208333
RBPJL.mut	3.91175	0	0.00930233	0.2	0	0.00952381	0.0107527	0.0254777	0	0.00943396	0.0208333
AMHR2.mut	3.91175	0	0.00930233	0.2	0	0.00952381	0.0107527	0.0127389	0	0.0188679	0.03125
ANGPTL6.mut	3.91175	0	0.00930233	0.2	0	0.00952381	0.0107527	0.0191083	0.0111111	0.00943396	0.0208333
OR4N2.mut	3.42311	0	0.00930233	0.2	0	0.0285714	0	0.0127389	0.0111111	0	0.0520833
DNMT1.mut	3.38335	0	0.0325581	0.333333	0	0.0666667	0.0215054	0.0382166	0.0555556	0.0566038	0.0416667
CDKN2A.del	3.11108	0.750849	0	0	0.125	0.0775862	0.0196078	0	0.0183486	0.0743802	0.036036
ARPC2.mut	2.93575	0	0.0139535	0.2	0	0.00952381	0.0107527	0.0127389	0	0.0188679	0.0416667
VHL.mut	2.78219	0	0.604651	0.0666667	0.238095	0.438095	0.451613	0.547771	0.544444	0.40566	0.479167
GUF1.mut	2.652	0	0.00930233	0.133333	0	0	0	0.0191083	0	0.00943396	0
FSTL4.mut	2.62337	0	0.0186047	0.2	0.047619	0	0.0107527	0.0191083	0.0111111	0.0188679	0.03125
PRDM4.mut	2.57171	0	0.0139535	0.2	0	0.0285714	0	0.0191083	0	0.0188679	0.0416667
ZNF521.mut	2.55678	0	0.00465116	0.133333	0	0.00952381	0	0.0127389	0	0.00943396	0.0104167
PREP.mut	2.44719	0	0.00930233	0.2	0.047619	0.0190476	0.0107527	0.0191083	0.0111111	0.0188679	0.03125
FAM122C.mut	2.44719	0	0.00930233	0.2	0	0.0285714	0.0107527	0.0191083	0.0111111	0.0283019	0.0208333
CCDC97.mut	2.44719	0	0.00930233	0.2	0	0.0285714	0.0107527	0.0127389	0.0111111	0.0188679	0.0416667
MTMR3.mut	2.42745	0	0.0186047	0.2	0	0.0190476	0	0.0318471	0	0.0188679	0.0208333
OR4D1.mut	2.42745	0	0.0186047	0.2	0	0.0190476	0	0.0254777	0.0111111	0.0283019	0.0104167
DPEP2.mut	2.2456	0	0.0139535	0.2	0	0.00952381	0.0215054	0.0191083	0.0111111	0.00943396	0.0416667
THBS1.mut	2.2456	0	0.0139535	0.2	0	0.00952381	0.0215054	0.0127389	0.0111111	0.0188679	0.0416667
CCDC18.mut	2.15025	0	0.00930233	0.2	0	0.0380952	0.0107527	0.0191083	0.0111111	0.0377358	0.0208333
DHX35.mut	1.84257	0	0.0139535	0.2	0	0.00952381	0.0322581	0.0191083	0.0111111	0.0283019	0.03125
PBRM1.mut	1.74311	0.181188	0.404651	0.0666667	0.0952381	0.266667	0.204301	0.375796	0.377778	0.188679	0.25
OR4F15.mut	1.61331	0	0.0139535	0.133333	0	0	0	0.0127389	0.0111111	0	0.0208333
PKD2.mut	1.50505	0	0.0139535	0.2	0	0.0380952	0.0107527	0.0318471	0.0111111	0.0377358	0.0104167
RNF38.mut	1.39159	0	0.00930233	0.133333	0	0	0.0107527	0.00636943	0.0111111	0.00943396	0.0208333
BAP1.mut	1.34312	0	0.0325581	0	0.0952381	0.142857	0.172043	0.0382166	0.0888889	0.0943396	0.166667
PDLIM4.mut	1.31631	0	0.00465116	0.133333	0	0.00952381	0.0107527	0.00636943	0	0.0188679	0.0208333
Table for KIRP
genes	deClust_logPvalue	TCGA_logPvalue	deClust 1	deClust 2_1	deClust 2_2	deClust 2_3	deClust 3	TCGA 1	TCGA 2	TCGA 3
KRAS.mut	10.0701	0	0.0136986	0	0.375	0	0.00917431	0.0143885	0.029703	0
TXNIP.mut	7.53349	0	0	0	0.25	0.0434783	0	0	0.029703	0
SETD2.mut	3.85472	2.68876	0.0136986	0.191176	0	0.0434783	0.00917431	0.0143885	0.138614	0
MET.mut	3.82617	0	0.219178	0.0147059	0	0	0.0366972	0.107914	0.029703	0.0731707
FGFR3.mut	1.63898	0	0	0	0	0.130435	0.0183486	0.00719425	0.039604	0
MET.amp	1.53159	0	0.0958904	0	0	0	0	0.0496454	0	0
CDKN2A.del	1.53159	0.941919	0.0273973	0.0694444	0	0.217391	0.00900901	0.0141844	0.103774	0
Table for LIHC
genes	deClust_logPvalue	TCGA_logPvalue	deClust 1	deClust 1|2	deClust 3	deClust 4	deClust 5	TCGA 1	TCGA 2	TCGA 3	TCGA 4	TCGA 5
CTNNB1.mut	30.967	36.9695	0	0.139535	0.221154	0.0487805	0.863636	0.0619469	0.181818	0.153846	0.114286	0.890411
BAP1.mut	5.97645	1.18297	0.310345	0.0813953	0.0384615	0	0.0151515	0.132743	0	0.0615385	0.00952381	0.0136986
PTEN.del	5.24853	0	0.0322581	0	0	0.148148	0	0.0530973	0	0.0151515	0.0588235	0
TP53.mut	4.30048	0	0.482759	0.290698	0.153846	0.512195	0.212121	0.40708	0.272727	0.2	0.304762	0.232877
FAM47A.mut	1.74431	0	0.172414	0.0232558	0.00961539	0.0243902	0.0151515	0.0530973	0	0.0307692	0.0190476	0.0136986
AXIN1.mut	1.66032	0	0.0344828	0.174419	0.0384615	0.0243902	0.030303	0.079646	0.272727	0.0307692	0.0761905	0.0273973
CCND1.amp	1.65178	0	0	0.0487805	0.0480769	0.185185	0.030303	0.0884956	0	0.030303	0.127451	0.0136986
NLGN1.mut	0	2.26174	0	0.0465116	0.00961539	0.0487805	0.030303	0.00884956	0.272727	0.0461538	0.0190476	0.0273973
FGFR2.del	0	4.51094	0	0.0121951	0	0	0	0	0.1	0	0	0
Table for LUAD
genes	deClust_logPvalue	TCGA_logPvalue	deClust TRU_1	deClust TRU_2	deClust TRU_3	deClust prox.-inflam	deClust prox.-prolif._1	deClust prox.-prolif._2	deClust prox.-prolif._3	deClust prox.-prolif._4	TCGA TRU	TCGA prox.-inflam	TCGA prox.-prolif.
STK11.mut	26.1835	12.4862	0.025	0	0.037037	0	0.0333333	0.509804	0.490566	0.372549	0.0982659	0.0411765	0.375
KEAP1.mut	20.0988	7.82826	0.025	0	0.0185185	0.0617284	0.266667	0.568627	0.169811	0.470588	0.0809249	0.117647	0.368056
TP53.mut	14.1005	10.668	0.516667	0.176471	0.462963	0.753086	0.9	0.117647	0.415094	0.568627	0.358382	0.776471	0.472222
CSMD3.mut	5.41316	5.71295	0.325	0.0588235	0.277778	0.62963	0.583333	0.176471	0.490566	0.490196	0.236994	0.576471	0.430556
SMARCA4.mut	4.51176	0.983629	0.025	0	0.0185185	0.0740741	0.133333	0.0392157	0.0754717	0.313725	0.017341	0.0882353	0.152778
EGFR.mut	4.11925	0.376401	0.275	0	0.222222	0.111111	0.2	0	0.0188679	0.0196078	0.213873	0.135294	0.0555556
TTN.mut	3.68412	1.63492	0.408333	0.235294	0.37037	0.691358	0.716667	0.313725	0.528302	0.607843	0.364162	0.6	0.569444
KRAS.mut	3.48231	0	0.283333	0.647059	0.240741	0.333333	0.0333333	0.392157	0.509434	0.352941	0.312139	0.270588	0.361111
SORCS1.mut	2.47901	0.974327	0.0583333	0	0.037037	0.222222	0.283333	0.0196078	0.113208	0.176471	0.0404624	0.194118	0.138889
FAT1.del	2.3128	2.1041	0.015873	0	0	0	0.0322581	0.0188679	0.145455	0.037037	0.0163043	0	0.0784314
NEDD8.mut	2.21425	0	0	0.117647	0	0.0123457	0	0	0	0	0.0115607	0.00588235	0
RB1.mut	2.12862	0	0.0333333	0	0.0925926	0.0246914	0.2	0	0.0188679	0.0196078	0.0346821	0.0764706	0.0416667
LRP1B.del	2.07168	0.280631	0.00793651	0	0	0.0240964	0.0483871	0	0.0727273	0.148148	0.00543478	0.0342857	0.0718954
MET.amp	1.83687	1.32485	0.00793651	0	0	0.108434	0.0322581	0	0	0.0925926	0	0.0742857	0.0261438
ERCC5.amp	1.82831	0	0.00793651	0	0	0	0.0806452	0	0	0	0	0.0285714	0.00653595
CSMD2.mut	1.73874	0	0.1	0	0.0555556	0.246914	0.316667	0.0588235	0.188679	0.0784314	0.0693642	0.205882	0.166667
COL24A1.mut	1.58323	0	0.0333333	0	0.0185185	0.0617284	0.233333	0.0392157	0.0377358	0.0784314	0.017341	0.1	0.0833333
OR4C15.mut	0.694145	3.02449	0.0333333	0	0.037037	0.17284	0.166667	0.0196078	0.0377358	0.0392157	0.00578035	0.152941	0.0555556
HRNR.mut	0	1.73394	0.108333	0	0.037037	0.222222	0.216667	0.117647	0.113208	0.215686	0.0462428	0.223529	0.159722
OGDHL.mut	0	2.55196	0.0333333	0.0588235	0.0555556	0.0987654	0.116667	0.0196078	0.0566038	0.0784314	0.017341	0.141176	0.0277778
Table for LUSC
genes	deClust_logPvalue	TCGA_logPvalue	deClust 1	deClust 2	deClust 3	deClust 4	TCGA 1	TCGA 2	TCGA 3	TCGA 4
SOX2.amp	24.3852	20.0409	0.422222	0.79235	0.228916	0.195876	0.40566	0.826667	0.308176	0.289157
NFE2L2.mut	5.95119	3.29972	0	0.356164	0.0344828	0	0.0540541	0.344262	0.0192308	0.107143
WWOX.del	4.04738	0	0.00740741	0.0163934	0.0240964	0.134021	0.0188679	0.0266667	0.0566038	0.0481928
WHSC1L1.amp	3.14839	0.182462	0.333333	0.136612	0.13253	0.123711	0.301887	0.16	0.150943	0.156627
NFE2L2.amp	2.21633	0.758122	0.0222222	0.10929	0	0.0206186	0.0283019	0.106667	0.0188679	0.0361446
TERT.amp	1.82248	0	0.251852	0.0928962	0.253012	0.268041	0.235849	0.12	0.226415	0.228916
Table for OV
genes	deClust_logPvalue	TCGA_logPvalue	deClust 1|3	deClust 2	TCGA 1	TCGA 2	TCGA 3
MYC.amp	2.99481	2.80541	0.570588	0.312977	0.5875	0.284404	0.535714
Table for THCA
genes	deClust_logPvalue	TCGA_logPvalue	deClust 1_1	deClust 1_2	deClust 4|3	deClust 5	deClust 5|2	TCGA 1	TCGA 2	TCGA 3	TCGA 4	TCGA 5
BRAF.mut	51.3874	54.7358	0.183908	0.0595238	0.937063	0.690141	0.819048	0.0305344	0.528571	0.8875	0.954955	0.734694
NRAS.mut	16.8339	22.4201	0.0804598	0.333333	0	0.0704225	0	0.305344	0	0	0	0
HRAS.mut	9.64375	6.76107	0	0.166667	0	0.028169	0	0.122137	0	0	0	0
Table for UCEC
genes	deClust_logPvalue	TCGA_logPvalue	deClust 1	deClust 3|2	deClust 4	TCGA 1	TCGA 2	TCGA 3	TCGA 4
CCNE1.amp	3.52327	0.713834	0.266667	0	0.0444444	0.215909	0	0.0606061	0.0294118
BRD4.amp	3.36219	1.47454	0.213333	0	0	0.181818	0	0	0
TPM4.amp	3.0139	1.23091	0.2	0	0	0.170455	0	0	0
TERC.amp	2.88814	0.930615	0.266667	0.0175439	0.0444444	0.227273	0	0.030303	0.0588235
MCL1.amp	1.54149	0.651621	0.213333	0.0175439	0.0444444	0.193182	0	0.030303	0.0294118
ARNT.amp	1.54149	0.651621	0.213333	0.0175439	0.0444444	0.193182	0	0.030303	0.0294118
DNM2.amp	1.51737	0.12416	0.186667	0	0.0444444	0.159091	0	0	0.0588235
